# Supplementary material for: Macroecology of Australian Tall Eucalypt Forests: Baseline Data from a Continental-Scale Permanent Plot Network
Source: PLoS One. 2015 Sep 14;10(9):e0137811. doi: 10.1371/journal.pone.0137811 (PMC4569531; doi:10.1371/journal.pone.0137811)
Supplement: S1 File — Geolocation of each corner (0,0), (0,100), (100,0), (100,100) of the 100 m x 100 m plot with an accuracy of ±10 m. (KML) [file pone.0137811.s011.kml]

<?xml version="1.0" encoding="UTF-8"?>
<kml xmlns="http://www.opengis.net/kml/2.2" xmlns:gx="http://www.google.com/kml/ext/2.2" xmlns:kml="http://www.opengis.net/kml/2.2" xmlns:atom="http://www.w3.org/2005/Atom">
<Document>
	<name>MapSource</name>
	<LookAt>
		<longitude>146.5012518</longitude>
		<latitude>-41.66987498</latitude>
		<altitude>0</altitude>
		<heading>0</heading>
		<tilt>0</tilt>
		<range>1220.380118</range>
		<altitudeMode>relativeToGround</altitudeMode>
	</LookAt>
	<Style id="point71_n">
		<IconStyle>
			<Icon>
				<href>http://maps.google.com/mapfiles/kml/pal4/icon57.png</href>
			</Icon>
		</IconStyle>
	</Style>
	<StyleMap id="point51Style">
		<Pair>
			<key>normal</key>
			<styleUrl>#point51_n</styleUrl>
		</Pair>
		<Pair>
			<key>highlight</key>
			<styleUrl>#point51_h</styleUrl>
		</Pair>
	</StyleMap>
	<StyleMap id="point55Style">
		<Pair>
			<key>normal</key>
			<styleUrl>#point55_n</styleUrl>
		</Pair>
		<Pair>
			<key>highlight</key>
			<styleUrl>#point55_h</styleUrl>
		</Pair>
	</StyleMap>
	<Style id="point14_h">
		<IconStyle>
			<scale>1.5</scale>
			<Icon>
				<href>http://maps.google.com/mapfiles/kml/pal4/icon57.png</href>
			</Icon>
		</IconStyle>
		<BalloonStyle>
			<text><![CDATA[<b>$[name]</b><br/><br/>$[description]<br/><br/><!--$[geDirections]-->]]></text>
		</BalloonStyle>
	</Style>
	<StyleMap id="point59Style">
		<Pair>
			<key>normal</key>
			<styleUrl>#point59_n</styleUrl>
		</Pair>
		<Pair>
			<key>highlight</key>
			<styleUrl>#point59_h</styleUrl>
		</Pair>
	</StyleMap>
	<StyleMap id="point63Style">
		<Pair>
			<key>normal</key>
			<styleUrl>#point63_n</styleUrl>
		</Pair>
		<Pair>
			<key>highlight</key>
			<styleUrl>#point63_h</styleUrl>
		</Pair>
	</StyleMap>
	<StyleMap id="point67Style">
		<Pair>
			<key>normal</key>
			<styleUrl>#point67_n</styleUrl>
		</Pair>
		<Pair>
			<key>highlight</key>
			<styleUrl>#point67_h</styleUrl>
		</Pair>
	</StyleMap>
	<StyleMap id="point8Style">
		<Pair>
			<key>normal</key>
			<styleUrl>#point8_n</styleUrl>
		</Pair>
		<Pair>
			<key>highlight</key>
			<styleUrl>#point8_h</styleUrl>
		</Pair>
	</StyleMap>
	<Style id="point158_h">
		<IconStyle>
			<scale>1.5</scale>
			<Icon>
				<href>http://maps.google.com/mapfiles/kml/pal4/icon57.png</href>
			</Icon>
		</IconStyle>
		<BalloonStyle>
			<text><![CDATA[<b>$[name]</b><br/><br/>$[description]<br/><br/><!--$[geDirections]-->]]></text>
		</BalloonStyle>
	</Style>
	<StyleMap id="point25Style">
		<Pair>
			<key>normal</key>
			<styleUrl>#point25_n</styleUrl>
		</Pair>
		<Pair>
			<key>highlight</key>
			<styleUrl>#point25_h</styleUrl>
		</Pair>
	</StyleMap>
	<StyleMap id="point29Style">
		<Pair>
			<key>normal</key>
			<styleUrl>#point29_n</styleUrl>
		</Pair>
		<Pair>
			<key>highlight</key>
			<styleUrl>#point29_h</styleUrl>
		</Pair>
	</StyleMap>
	<Style id="point109_n">
		<IconStyle>
			<Icon>
				<href>http://maps.google.com/mapfiles/kml/pal4/icon57.png</href>
			</Icon>
		</IconStyle>
	</Style>
	<Style id="point113_n">
		<IconStyle>
			<Icon>
				<href>http://maps.google.com/mapfiles/kml/pal4/icon57.png</href>
			</Icon>
		</IconStyle>
	</Style>
	<Style id="point117_n">
		<IconStyle>
			<Icon>
				<href>http://maps.google.com/mapfiles/kml/pal4/icon57.png</href>
			</Icon>
		</IconStyle>
	</Style>
	<Style id="point10_n">
		<IconStyle>
			<Icon>
				<href>http://maps.google.com/mapfiles/kml/pal4/icon57.png</href>
			</Icon>
		</IconStyle>
	</Style>
	<Style id="point121_n">
		<IconStyle>
			<Icon>
				<href>http://maps.google.com/mapfiles/kml/pal4/icon57.png</href>
			</Icon>
		</IconStyle>
	</Style>
	<Style id="point14_n">
		<IconStyle>
			<Icon>
				<href>http://maps.google.com/mapfiles/kml/pal4/icon57.png</href>
			</Icon>
		</IconStyle>
	</Style>
	<Style id="point125_n">
		<IconStyle>
			<Icon>
				<href>http://maps.google.com/mapfiles/kml/pal4/icon57.png</href>
			</Icon>
		</IconStyle>
	</Style>
	<Style id="point4_h">
		<IconStyle>
			<scale>1.5</scale>
			<Icon>
				<href>http://maps.google.com/mapfiles/kml/pal4/icon57.png</href>
			</Icon>
		</IconStyle>
		<BalloonStyle>
			<text><![CDATA[<b>$[name]</b><br/><br/>$[description]<br/><br/><!--$[geDirections]-->]]></text>
		</BalloonStyle>
	</Style>
	<StyleMap id="point31Style">
		<Pair>
			<key>normal</key>
			<styleUrl>#point31_n</styleUrl>
		</Pair>
		<Pair>
			<key>highlight</key>
			<styleUrl>#point31_h</styleUrl>
		</Pair>
	</StyleMap>
	<Style id="point3_h">
		<IconStyle>
			<scale>1.5</scale>
			<Icon>
				<href>http://maps.google.com/mapfiles/kml/pal4/icon57.png</href>
			</Icon>
		</IconStyle>
		<BalloonStyle>
			<text><![CDATA[<b>$[name]</b><br/><br/>$[description]<br/><br/><!--$[geDirections]-->]]></text>
		</BalloonStyle>
	</Style>
	<StyleMap id="point125Style">
		<Pair>
			<key>normal</key>
			<styleUrl>#point125_n</styleUrl>
		</Pair>
		<Pair>
			<key>highlight</key>
			<styleUrl>#point125_h</styleUrl>
		</Pair>
	</StyleMap>
	<StyleMap id="point107Style">
		<Pair>
			<key>normal</key>
			<styleUrl>#point107_n</styleUrl>
		</Pair>
		<Pair>
			<key>highlight</key>
			<styleUrl>#point107_h</styleUrl>
		</Pair>
	</StyleMap>
	<StyleMap id="point111Style">
		<Pair>
			<key>normal</key>
			<styleUrl>#point111_n</styleUrl>
		</Pair>
		<Pair>
			<key>highlight</key>
			<styleUrl>#point111_h</styleUrl>
		</Pair>
	</StyleMap>
	<StyleMap id="point115Style">
		<Pair>
			<key>normal</key>
			<styleUrl>#point115_n</styleUrl>
		</Pair>
		<Pair>
			<key>highlight</key>
			<styleUrl>#point115_h</styleUrl>
		</Pair>
	</StyleMap>
	<Style id="point15_h">
		<IconStyle>
			<scale>1.5</scale>
			<Icon>
				<href>http://maps.google.com/mapfiles/kml/pal4/icon57.png</href>
			</Icon>
		</IconStyle>
		<BalloonStyle>
			<text><![CDATA[<b>$[name]</b><br/><br/>$[description]<br/><br/><!--$[geDirections]-->]]></text>
		</BalloonStyle>
	</Style>
	<StyleMap id="point119Style">
		<Pair>
			<key>normal</key>
			<styleUrl>#point119_n</styleUrl>
		</Pair>
		<Pair>
			<key>highlight</key>
			<styleUrl>#point119_h</styleUrl>
		</Pair>
	</StyleMap>
	<StyleMap id="point12Style">
		<Pair>
			<key>normal</key>
			<styleUrl>#point12_n</styleUrl>
		</Pair>
		<Pair>
			<key>highlight</key>
			<styleUrl>#point12_h</styleUrl>
		</Pair>
	</StyleMap>
	<StyleMap id="point123Style">
		<Pair>
			<key>normal</key>
			<styleUrl>#point123_n</styleUrl>
		</Pair>
		<Pair>
			<key>highlight</key>
			<styleUrl>#point123_h</styleUrl>
		</Pair>
	</StyleMap>
	<Style id="point161_h">
		<IconStyle>
			<scale>1.5</scale>
			<Icon>
				<href>http://maps.google.com/mapfiles/kml/pal4/icon57.png</href>
			</Icon>
		</IconStyle>
		<BalloonStyle>
			<text><![CDATA[<b>$[name]</b><br/><br/>$[description]<br/><br/><!--$[geDirections]-->]]></text>
		</BalloonStyle>
	</Style>
	<StyleMap id="point17Style">
		<Pair>
			<key>normal</key>
			<styleUrl>#point17_n</styleUrl>
		</Pair>
		<Pair>
			<key>highlight</key>
			<styleUrl>#point17_h</styleUrl>
		</Pair>
	</StyleMap>
	<Style id="point165_h">
		<IconStyle>
			<scale>1.5</scale>
			<Icon>
				<href>http://maps.google.com/mapfiles/kml/pal4/icon57.png</href>
			</Icon>
		</IconStyle>
		<BalloonStyle>
			<text><![CDATA[<b>$[name]</b><br/><br/>$[description]<br/><br/><!--$[geDirections]-->]]></text>
		</BalloonStyle>
	</Style>
	<Style id="point169_h">
		<IconStyle>
			<scale>1.5</scale>
			<Icon>
				<href>http://maps.google.com/mapfiles/kml/pal4/icon57.png</href>
			</Icon>
		</IconStyle>
		<BalloonStyle>
			<text><![CDATA[<b>$[name]</b><br/><br/>$[description]<br/><br/><!--$[geDirections]-->]]></text>
		</BalloonStyle>
	</Style>
	<Style id="point173_h">
		<IconStyle>
			<scale>1.5</scale>
			<Icon>
				<href>http://maps.google.com/mapfiles/kml/pal4/icon57.png</href>
			</Icon>
		</IconStyle>
		<BalloonStyle>
			<text><![CDATA[<b>$[name]</b><br/><br/>$[description]<br/><br/><!--$[geDirections]-->]]></text>
		</BalloonStyle>
	</Style>
	<Style id="point177_h">
		<IconStyle>
			<scale>1.5</scale>
			<Icon>
				<href>http://maps.google.com/mapfiles/kml/pal4/icon57.png</href>
			</Icon>
		</IconStyle>
		<BalloonStyle>
			<text><![CDATA[<b>$[name]</b><br/><br/>$[description]<br/><br/><!--$[geDirections]-->]]></text>
		</BalloonStyle>
	</Style>
	<Style id="point181_h">
		<IconStyle>
			<scale>1.5</scale>
			<Icon>
				<href>http://maps.google.com/mapfiles/kml/pal4/icon57.png</href>
			</Icon>
		</IconStyle>
		<BalloonStyle>
			<text><![CDATA[<b>$[name]</b><br/><br/>$[description]<br/><br/><!--$[geDirections]-->]]></text>
		</BalloonStyle>
	</Style>
	<Style id="point73_h">
		<IconStyle>
			<scale>1.5</scale>
			<Icon>
				<href>http://maps.google.com/mapfiles/kml/pal4/icon57.png</href>
			</Icon>
		</IconStyle>
		<BalloonStyle>
			<text><![CDATA[<b>$[name]</b><br/><br/>$[description]<br/><br/><!--$[geDirections]-->]]></text>
		</BalloonStyle>
	</Style>
	<Style id="point185_h">
		<IconStyle>
			<scale>1.5</scale>
			<Icon>
				<href>http://maps.google.com/mapfiles/kml/pal4/icon57.png</href>
			</Icon>
		</IconStyle>
		<BalloonStyle>
			<text><![CDATA[<b>$[name]</b><br/><br/>$[description]<br/><br/><!--$[geDirections]-->]]></text>
		</BalloonStyle>
	</Style>
	<Style id="point77_h">
		<IconStyle>
			<scale>1.5</scale>
			<Icon>
				<href>http://maps.google.com/mapfiles/kml/pal4/icon57.png</href>
			</Icon>
		</IconStyle>
		<BalloonStyle>
			<text><![CDATA[<b>$[name]</b><br/><br/>$[description]<br/><br/><!--$[geDirections]-->]]></text>
		</BalloonStyle>
	</Style>
	<Style id="point81_h">
		<IconStyle>
			<scale>1.5</scale>
			<Icon>
				<href>http://maps.google.com/mapfiles/kml/pal4/icon57.png</href>
			</Icon>
		</IconStyle>
		<BalloonStyle>
			<text><![CDATA[<b>$[name]</b><br/><br/>$[description]<br/><br/><!--$[geDirections]-->]]></text>
		</BalloonStyle>
	</Style>
	<Style id="point85_h">
		<IconStyle>
			<scale>1.5</scale>
			<Icon>
				<href>http://maps.google.com/mapfiles/kml/pal4/icon57.png</href>
			</Icon>
		</IconStyle>
		<BalloonStyle>
			<text><![CDATA[<b>$[name]</b><br/><br/>$[description]<br/><br/><!--$[geDirections]-->]]></text>
		</BalloonStyle>
	</Style>
	<Style id="point89_h">
		<IconStyle>
			<scale>1.5</scale>
			<Icon>
				<href>http://maps.google.com/mapfiles/kml/pal4/icon57.png</href>
			</Icon>
		</IconStyle>
		<BalloonStyle>
			<text><![CDATA[<b>$[name]</b><br/><br/>$[description]<br/><br/><!--$[geDirections]-->]]></text>
		</BalloonStyle>
	</Style>
	<Style id="point93_h">
		<IconStyle>
			<scale>1.5</scale>
			<Icon>
				<href>http://maps.google.com/mapfiles/kml/pal4/icon57.png</href>
			</Icon>
		</IconStyle>
		<BalloonStyle>
			<text><![CDATA[<b>$[name]</b><br/><br/>$[description]<br/><br/><!--$[geDirections]-->]]></text>
		</BalloonStyle>
	</Style>
	<Style id="point97_h">
		<IconStyle>
			<scale>1.5</scale>
			<Icon>
				<href>http://maps.google.com/mapfiles/kml/pal4/icon57.png</href>
			</Icon>
		</IconStyle>
		<BalloonStyle>
			<text><![CDATA[<b>$[name]</b><br/><br/>$[description]<br/><br/><!--$[geDirections]-->]]></text>
		</BalloonStyle>
	</Style>
	<StyleMap id="point47Style">
		<Pair>
			<key>normal</key>
			<styleUrl>#point47_n</styleUrl>
		</Pair>
		<Pair>
			<key>highlight</key>
			<styleUrl>#point47_h</styleUrl>
		</Pair>
	</StyleMap>
	<Style id="point20_n">
		<IconStyle>
			<Icon>
				<href>http://maps.google.com/mapfiles/kml/pal4/icon57.png</href>
			</Icon>
		</IconStyle>
	</Style>
	<Style id="point101_h">
		<IconStyle>
			<scale>1.5</scale>
			<Icon>
				<href>http://maps.google.com/mapfiles/kml/pal4/icon57.png</href>
			</Icon>
		</IconStyle>
		<BalloonStyle>
			<text><![CDATA[<b>$[name]</b><br/><br/>$[description]<br/><br/><!--$[geDirections]-->]]></text>
		</BalloonStyle>
	</Style>
	<Style id="point105_h">
		<IconStyle>
			<scale>1.5</scale>
			<Icon>
				<href>http://maps.google.com/mapfiles/kml/pal4/icon57.png</href>
			</Icon>
		</IconStyle>
		<BalloonStyle>
			<text><![CDATA[<b>$[name]</b><br/><br/>$[description]<br/><br/><!--$[geDirections]-->]]></text>
		</BalloonStyle>
	</Style>
	<StyleMap id="point21Style">
		<Pair>
			<key>normal</key>
			<styleUrl>#point21_n</styleUrl>
		</Pair>
		<Pair>
			<key>highlight</key>
			<styleUrl>#point21_h</styleUrl>
		</Pair>
	</StyleMap>
	<StyleMap id="point128Style">
		<Pair>
			<key>normal</key>
			<styleUrl>#point128_n</styleUrl>
		</Pair>
		<Pair>
			<key>highlight</key>
			<styleUrl>#point128_h</styleUrl>
		</Pair>
	</StyleMap>
	<Style id="point160_n">
		<IconStyle>
			<Icon>
				<href>http://maps.google.com/mapfiles/kml/pal4/icon57.png</href>
			</Icon>
		</IconStyle>
	</Style>
	<Style id="point164_n">
		<IconStyle>
			<Icon>
				<href>http://maps.google.com/mapfiles/kml/pal4/icon57.png</href>
			</Icon>
		</IconStyle>
	</Style>
	<Style id="point168_n">
		<IconStyle>
			<Icon>
				<href>http://maps.google.com/mapfiles/kml/pal4/icon57.png</href>
			</Icon>
		</IconStyle>
	</Style>
	<Style id="point172_n">
		<IconStyle>
			<Icon>
				<href>http://maps.google.com/mapfiles/kml/pal4/icon57.png</href>
			</Icon>
		</IconStyle>
	</Style>
	<Style id="point32_h">
		<IconStyle>
			<scale>1.5</scale>
			<Icon>
				<href>http://maps.google.com/mapfiles/kml/pal4/icon57.png</href>
			</Icon>
		</IconStyle>
		<BalloonStyle>
			<text><![CDATA[<b>$[name]</b><br/><br/>$[description]<br/><br/><!--$[geDirections]-->]]></text>
		</BalloonStyle>
	</Style>
	<Style id="point176_n">
		<IconStyle>
			<Icon>
				<href>http://maps.google.com/mapfiles/kml/pal4/icon57.png</href>
			</Icon>
		</IconStyle>
	</Style>
	<StyleMap id="point18Style">
		<Pair>
			<key>normal</key>
			<styleUrl>#point18_n</styleUrl>
		</Pair>
		<Pair>
			<key>highlight</key>
			<styleUrl>#point18_h</styleUrl>
		</Pair>
	</StyleMap>
	<Style id="point36_h">
		<IconStyle>
			<scale>1.5</scale>
			<Icon>
				<href>http://maps.google.com/mapfiles/kml/pal4/icon57.png</href>
			</Icon>
		</IconStyle>
		<BalloonStyle>
			<text><![CDATA[<b>$[name]</b><br/><br/>$[description]<br/><br/><!--$[geDirections]-->]]></text>
		</BalloonStyle>
	</Style>
	<Style id="point180_n">
		<IconStyle>
			<Icon>
				<href>http://maps.google.com/mapfiles/kml/pal4/icon57.png</href>
			</Icon>
		</IconStyle>
	</Style>
	<Style id="point40_h">
		<IconStyle>
			<scale>1.5</scale>
			<Icon>
				<href>http://maps.google.com/mapfiles/kml/pal4/icon57.png</href>
			</Icon>
		</IconStyle>
		<BalloonStyle>
			<text><![CDATA[<b>$[name]</b><br/><br/>$[description]<br/><br/><!--$[geDirections]-->]]></text>
		</BalloonStyle>
	</Style>
	<Style id="point72_n">
		<IconStyle>
			<Icon>
				<href>http://maps.google.com/mapfiles/kml/pal4/icon57.png</href>
			</Icon>
		</IconStyle>
	</Style>
	<Style id="point184_n">
		<IconStyle>
			<Icon>
				<href>http://maps.google.com/mapfiles/kml/pal4/icon57.png</href>
			</Icon>
		</IconStyle>
	</Style>
	<Style id="point44_h">
		<IconStyle>
			<scale>1.5</scale>
			<Icon>
				<href>http://maps.google.com/mapfiles/kml/pal4/icon57.png</href>
			</Icon>
		</IconStyle>
		<BalloonStyle>
			<text><![CDATA[<b>$[name]</b><br/><br/>$[description]<br/><br/><!--$[geDirections]-->]]></text>
		</BalloonStyle>
	</Style>
	<Style id="point76_n">
		<IconStyle>
			<Icon>
				<href>http://maps.google.com/mapfiles/kml/pal4/icon57.png</href>
			</Icon>
		</IconStyle>
	</Style>
	<Style id="point188_n">
		<IconStyle>
			<Icon>
				<href>http://maps.google.com/mapfiles/kml/pal4/icon57.png</href>
			</Icon>
		</IconStyle>
	</Style>
	<Style id="point80_n">
		<IconStyle>
			<Icon>
				<href>http://maps.google.com/mapfiles/kml/pal4/icon57.png</href>
			</Icon>
		</IconStyle>
	</Style>
	<Style id="point84_n">
		<IconStyle>
			<Icon>
				<href>http://maps.google.com/mapfiles/kml/pal4/icon57.png</href>
			</Icon>
		</IconStyle>
	</Style>
	<Style id="point88_n">
		<IconStyle>
			<Icon>
				<href>http://maps.google.com/mapfiles/kml/pal4/icon57.png</href>
			</Icon>
		</IconStyle>
	</Style>
	<Style id="point92_n">
		<IconStyle>
			<Icon>
				<href>http://maps.google.com/mapfiles/kml/pal4/icon57.png</href>
			</Icon>
		</IconStyle>
	</Style>
	<Style id="point96_n">
		<IconStyle>
			<Icon>
				<href>http://maps.google.com/mapfiles/kml/pal4/icon57.png</href>
			</Icon>
		</IconStyle>
	</Style>
	<Style id="point100_n">
		<IconStyle>
			<Icon>
				<href>http://maps.google.com/mapfiles/kml/pal4/icon57.png</href>
			</Icon>
		</IconStyle>
	</Style>
	<Style id="point104_n">
		<IconStyle>
			<Icon>
				<href>http://maps.google.com/mapfiles/kml/pal4/icon57.png</href>
			</Icon>
		</IconStyle>
	</Style>
	<Style id="point133_h">
		<IconStyle>
			<scale>1.5</scale>
			<Icon>
				<href>http://maps.google.com/mapfiles/kml/pal4/icon57.png</href>
			</Icon>
		</IconStyle>
		<BalloonStyle>
			<text><![CDATA[<b>$[name]</b><br/><br/>$[description]<br/><br/><!--$[geDirections]-->]]></text>
		</BalloonStyle>
	</Style>
	<Style id="point137_h">
		<IconStyle>
			<scale>1.5</scale>
			<Icon>
				<href>http://maps.google.com/mapfiles/kml/pal4/icon57.png</href>
			</Icon>
		</IconStyle>
		<BalloonStyle>
			<text><![CDATA[<b>$[name]</b><br/><br/>$[description]<br/><br/><!--$[geDirections]-->]]></text>
		</BalloonStyle>
	</Style>
	<Style id="point141_h">
		<IconStyle>
			<scale>1.5</scale>
			<Icon>
				<href>http://maps.google.com/mapfiles/kml/pal4/icon57.png</href>
			</Icon>
		</IconStyle>
		<BalloonStyle>
			<text><![CDATA[<b>$[name]</b><br/><br/>$[description]<br/><br/><!--$[geDirections]-->]]></text>
		</BalloonStyle>
	</Style>
	<StyleMap id="point5Style">
		<Pair>
			<key>normal</key>
			<styleUrl>#point5_n</styleUrl>
		</Pair>
		<Pair>
			<key>highlight</key>
			<styleUrl>#point5_h</styleUrl>
		</Pair>
	</StyleMap>
	<Style id="point145_h">
		<IconStyle>
			<scale>1.5</scale>
			<Icon>
				<href>http://maps.google.com/mapfiles/kml/pal4/icon57.png</href>
			</Icon>
		</IconStyle>
		<BalloonStyle>
			<text><![CDATA[<b>$[name]</b><br/><br/>$[description]<br/><br/><!--$[geDirections]-->]]></text>
		</BalloonStyle>
	</Style>
	<Style id="point149_h">
		<IconStyle>
			<scale>1.5</scale>
			<Icon>
				<href>http://maps.google.com/mapfiles/kml/pal4/icon57.png</href>
			</Icon>
		</IconStyle>
		<BalloonStyle>
			<text><![CDATA[<b>$[name]</b><br/><br/>$[description]<br/><br/><!--$[geDirections]-->]]></text>
		</BalloonStyle>
	</Style>
	<Style id="point153_h">
		<IconStyle>
			<scale>1.5</scale>
			<Icon>
				<href>http://maps.google.com/mapfiles/kml/pal4/icon57.png</href>
			</Icon>
		</IconStyle>
		<BalloonStyle>
			<text><![CDATA[<b>$[name]</b><br/><br/>$[description]<br/><br/><!--$[geDirections]-->]]></text>
		</BalloonStyle>
	</Style>
	<Style id="point157_h">
		<IconStyle>
			<scale>1.5</scale>
			<Icon>
				<href>http://maps.google.com/mapfiles/kml/pal4/icon57.png</href>
			</Icon>
		</IconStyle>
		<BalloonStyle>
			<text><![CDATA[<b>$[name]</b><br/><br/>$[description]<br/><br/><!--$[geDirections]-->]]></text>
		</BalloonStyle>
	</Style>
	<StyleMap id="point16Style">
		<Pair>
			<key>normal</key>
			<styleUrl>#point16_n</styleUrl>
		</Pair>
		<Pair>
			<key>highlight</key>
			<styleUrl>#point16_h</styleUrl>
		</Pair>
	</StyleMap>
	<StyleMap id="point162Style">
		<Pair>
			<key>normal</key>
			<styleUrl>#point162_n</styleUrl>
		</Pair>
		<Pair>
			<key>highlight</key>
			<styleUrl>#point162_h</styleUrl>
		</Pair>
	</StyleMap>
	<StyleMap id="point166Style">
		<Pair>
			<key>normal</key>
			<styleUrl>#point166_n</styleUrl>
		</Pair>
		<Pair>
			<key>highlight</key>
			<styleUrl>#point166_h</styleUrl>
		</Pair>
	</StyleMap>
	<StyleMap id="point170Style">
		<Pair>
			<key>normal</key>
			<styleUrl>#point170_n</styleUrl>
		</Pair>
		<Pair>
			<key>highlight</key>
			<styleUrl>#point170_h</styleUrl>
		</Pair>
	</StyleMap>
	<StyleMap id="point174Style">
		<Pair>
			<key>normal</key>
			<styleUrl>#point174_n</styleUrl>
		</Pair>
		<Pair>
			<key>highlight</key>
			<styleUrl>#point174_h</styleUrl>
		</Pair>
	</StyleMap>
	<StyleMap id="point178Style">
		<Pair>
			<key>normal</key>
			<styleUrl>#point178_n</styleUrl>
		</Pair>
		<Pair>
			<key>highlight</key>
			<styleUrl>#point178_h</styleUrl>
		</Pair>
	</StyleMap>
	<StyleMap id="point182Style">
		<Pair>
			<key>normal</key>
			<styleUrl>#point182_n</styleUrl>
		</Pair>
		<Pair>
			<key>highlight</key>
			<styleUrl>#point182_h</styleUrl>
		</Pair>
	</StyleMap>
	<StyleMap id="point74Style">
		<Pair>
			<key>normal</key>
			<styleUrl>#point74_n</styleUrl>
		</Pair>
		<Pair>
			<key>highlight</key>
			<styleUrl>#point74_h</styleUrl>
		</Pair>
	</StyleMap>
	<StyleMap id="point186Style">
		<Pair>
			<key>normal</key>
			<styleUrl>#point186_n</styleUrl>
		</Pair>
		<Pair>
			<key>highlight</key>
			<styleUrl>#point186_h</styleUrl>
		</Pair>
	</StyleMap>
	<StyleMap id="point78Style">
		<Pair>
			<key>normal</key>
			<styleUrl>#point78_n</styleUrl>
		</Pair>
		<Pair>
			<key>highlight</key>
			<styleUrl>#point78_h</styleUrl>
		</Pair>
	</StyleMap>
	<StyleMap id="point82Style">
		<Pair>
			<key>normal</key>
			<styleUrl>#point82_n</styleUrl>
		</Pair>
		<Pair>
			<key>highlight</key>
			<styleUrl>#point82_h</styleUrl>
		</Pair>
	</StyleMap>
	<Style id="point127_h">
		<IconStyle>
			<scale>1.5</scale>
			<Icon>
				<href>http://maps.google.com/mapfiles/kml/pal4/icon57.png</href>
			</Icon>
		</IconStyle>
		<BalloonStyle>
			<text><![CDATA[<b>$[name]</b><br/><br/>$[description]<br/><br/><!--$[geDirections]-->]]></text>
		</BalloonStyle>
	</Style>
	<StyleMap id="point86Style">
		<Pair>
			<key>normal</key>
			<styleUrl>#point86_n</styleUrl>
		</Pair>
		<Pair>
			<key>highlight</key>
			<styleUrl>#point86_h</styleUrl>
		</Pair>
	</StyleMap>
	<Style id="point51_h">
		<IconStyle>
			<scale>1.5</scale>
			<Icon>
				<href>http://maps.google.com/mapfiles/kml/pal4/icon57.png</href>
			</Icon>
		</IconStyle>
		<BalloonStyle>
			<text><![CDATA[<b>$[name]</b><br/><br/>$[description]<br/><br/><!--$[geDirections]-->]]></text>
		</BalloonStyle>
	</Style>
	<Style id="point55_h">
		<IconStyle>
			<scale>1.5</scale>
			<Icon>
				<href>http://maps.google.com/mapfiles/kml/pal4/icon57.png</href>
			</Icon>
		</IconStyle>
		<BalloonStyle>
			<text><![CDATA[<b>$[name]</b><br/><br/>$[description]<br/><br/><!--$[geDirections]-->]]></text>
		</BalloonStyle>
	</Style>
	<StyleMap id="point90Style">
		<Pair>
			<key>normal</key>
			<styleUrl>#point90_n</styleUrl>
		</Pair>
		<Pair>
			<key>highlight</key>
			<styleUrl>#point90_h</styleUrl>
		</Pair>
	</StyleMap>
	<Style id="point59_h">
		<IconStyle>
			<scale>1.5</scale>
			<Icon>
				<href>http://maps.google.com/mapfiles/kml/pal4/icon57.png</href>
			</Icon>
		</IconStyle>
		<BalloonStyle>
			<text><![CDATA[<b>$[name]</b><br/><br/>$[description]<br/><br/><!--$[geDirections]-->]]></text>
		</BalloonStyle>
	</Style>
	<StyleMap id="point94Style">
		<Pair>
			<key>normal</key>
			<styleUrl>#point94_n</styleUrl>
		</Pair>
		<Pair>
			<key>highlight</key>
			<styleUrl>#point94_h</styleUrl>
		</Pair>
	</StyleMap>
	<Style id="point63_h">
		<IconStyle>
			<scale>1.5</scale>
			<Icon>
				<href>http://maps.google.com/mapfiles/kml/pal4/icon57.png</href>
			</Icon>
		</IconStyle>
		<BalloonStyle>
			<text><![CDATA[<b>$[name]</b><br/><br/>$[description]<br/><br/><!--$[geDirections]-->]]></text>
		</BalloonStyle>
	</Style>
	<StyleMap id="point98Style">
		<Pair>
			<key>normal</key>
			<styleUrl>#point98_n</styleUrl>
		</Pair>
		<Pair>
			<key>highlight</key>
			<styleUrl>#point98_h</styleUrl>
		</Pair>
	</StyleMap>
	<Style id="point35_n">
		<IconStyle>
			<Icon>
				<href>http://maps.google.com/mapfiles/kml/pal4/icon57.png</href>
			</Icon>
		</IconStyle>
	</Style>
	<Style id="point67_h">
		<IconStyle>
			<scale>1.5</scale>
			<Icon>
				<href>http://maps.google.com/mapfiles/kml/pal4/icon57.png</href>
			</Icon>
		</IconStyle>
		<BalloonStyle>
			<text><![CDATA[<b>$[name]</b><br/><br/>$[description]<br/><br/><!--$[geDirections]-->]]></text>
		</BalloonStyle>
	</Style>
	<StyleMap id="point102Style">
		<Pair>
			<key>normal</key>
			<styleUrl>#point102_n</styleUrl>
		</Pair>
		<Pair>
			<key>highlight</key>
			<styleUrl>#point102_h</styleUrl>
		</Pair>
	</StyleMap>
	<Style id="point39_n">
		<IconStyle>
			<Icon>
				<href>http://maps.google.com/mapfiles/kml/pal4/icon57.png</href>
			</Icon>
		</IconStyle>
	</Style>
	<Style id="point43_n">
		<IconStyle>
			<Icon>
				<href>http://maps.google.com/mapfiles/kml/pal4/icon57.png</href>
			</Icon>
		</IconStyle>
	</Style>
	<Style id="point47_n">
		<IconStyle>
			<Icon>
				<href>http://maps.google.com/mapfiles/kml/pal4/icon57.png</href>
			</Icon>
		</IconStyle>
	</Style>
	<Style id="point132_n">
		<IconStyle>
			<Icon>
				<href>http://maps.google.com/mapfiles/kml/pal4/icon57.png</href>
			</Icon>
		</IconStyle>
	</Style>
	<Style id="point136_n">
		<IconStyle>
			<Icon>
				<href>http://maps.google.com/mapfiles/kml/pal4/icon57.png</href>
			</Icon>
		</IconStyle>
	</Style>
	<Style id="point140_n">
		<IconStyle>
			<Icon>
				<href>http://maps.google.com/mapfiles/kml/pal4/icon57.png</href>
			</Icon>
		</IconStyle>
	</Style>
	<Style id="point144_n">
		<IconStyle>
			<Icon>
				<href>http://maps.google.com/mapfiles/kml/pal4/icon57.png</href>
			</Icon>
		</IconStyle>
	</Style>
	<Style id="point8_h">
		<IconStyle>
			<scale>1.5</scale>
			<Icon>
				<href>http://maps.google.com/mapfiles/kml/pal4/icon57.png</href>
			</Icon>
		</IconStyle>
		<BalloonStyle>
			<text><![CDATA[<b>$[name]</b><br/><br/>$[description]<br/><br/><!--$[geDirections]-->]]></text>
		</BalloonStyle>
	</Style>
	<Style id="point148_n">
		<IconStyle>
			<Icon>
				<href>http://maps.google.com/mapfiles/kml/pal4/icon57.png</href>
			</Icon>
		</IconStyle>
	</Style>
	<Style id="point25_h">
		<IconStyle>
			<scale>1.5</scale>
			<Icon>
				<href>http://maps.google.com/mapfiles/kml/pal4/icon57.png</href>
			</Icon>
		</IconStyle>
		<BalloonStyle>
			<text><![CDATA[<b>$[name]</b><br/><br/>$[description]<br/><br/><!--$[geDirections]-->]]></text>
		</BalloonStyle>
	</Style>
	<Style id="point152_n">
		<IconStyle>
			<Icon>
				<href>http://maps.google.com/mapfiles/kml/pal4/icon57.png</href>
			</Icon>
		</IconStyle>
	</Style>
	<Style id="point29_h">
		<IconStyle>
			<scale>1.5</scale>
			<Icon>
				<href>http://maps.google.com/mapfiles/kml/pal4/icon57.png</href>
			</Icon>
		</IconStyle>
		<BalloonStyle>
			<text><![CDATA[<b>$[name]</b><br/><br/>$[description]<br/><br/><!--$[geDirections]-->]]></text>
		</BalloonStyle>
	</Style>
	<Style id="point156_n">
		<IconStyle>
			<Icon>
				<href>http://maps.google.com/mapfiles/kml/pal4/icon57.png</href>
			</Icon>
		</IconStyle>
	</Style>
	<StyleMap id="point33Style">
		<Pair>
			<key>normal</key>
			<styleUrl>#point33_n</styleUrl>
		</Pair>
		<Pair>
			<key>highlight</key>
			<styleUrl>#point33_h</styleUrl>
		</Pair>
	</StyleMap>
	<StyleMap id="point37Style">
		<Pair>
			<key>normal</key>
			<styleUrl>#point37_n</styleUrl>
		</Pair>
		<Pair>
			<key>highlight</key>
			<styleUrl>#point37_h</styleUrl>
		</Pair>
	</StyleMap>
	<StyleMap id="point41Style">
		<Pair>
			<key>normal</key>
			<styleUrl>#point41_n</styleUrl>
		</Pair>
		<Pair>
			<key>highlight</key>
			<styleUrl>#point41_h</styleUrl>
		</Pair>
	</StyleMap>
	<StyleMap id="point45Style">
		<Pair>
			<key>normal</key>
			<styleUrl>#point45_n</styleUrl>
		</Pair>
		<Pair>
			<key>highlight</key>
			<styleUrl>#point45_h</styleUrl>
		</Pair>
	</StyleMap>
	<Style id="point50_n">
		<IconStyle>
			<Icon>
				<href>http://maps.google.com/mapfiles/kml/pal4/icon57.png</href>
			</Icon>
		</IconStyle>
	</Style>
	<Style id="point54_n">
		<IconStyle>
			<Icon>
				<href>http://maps.google.com/mapfiles/kml/pal4/icon57.png</href>
			</Icon>
		</IconStyle>
	</Style>
	<Style id="point58_n">
		<IconStyle>
			<Icon>
				<href>http://maps.google.com/mapfiles/kml/pal4/icon57.png</href>
			</Icon>
		</IconStyle>
	</Style>
	<Style id="point62_n">
		<IconStyle>
			<Icon>
				<href>http://maps.google.com/mapfiles/kml/pal4/icon57.png</href>
			</Icon>
		</IconStyle>
	</Style>
	<Style id="point66_n">
		<IconStyle>
			<Icon>
				<href>http://maps.google.com/mapfiles/kml/pal4/icon57.png</href>
			</Icon>
		</IconStyle>
	</Style>
	<Style id="point0_h">
		<IconStyle>
			<scale>1.5</scale>
			<Icon>
				<href>http://maps.google.com/mapfiles/kml/pal4/icon57.png</href>
			</Icon>
		</IconStyle>
		<BalloonStyle>
			<text><![CDATA[<b>$[name]</b><br/><br/>$[description]<br/><br/><!--$[geDirections]-->]]></text>
		</BalloonStyle>
	</Style>
	<Style id="point70_n">
		<IconStyle>
			<Icon>
				<href>http://maps.google.com/mapfiles/kml/pal4/icon57.png</href>
			</Icon>
		</IconStyle>
	</Style>
	<StyleMap id="point134Style">
		<Pair>
			<key>normal</key>
			<styleUrl>#point134_n</styleUrl>
		</Pair>
		<Pair>
			<key>highlight</key>
			<styleUrl>#point134_h</styleUrl>
		</Pair>
	</StyleMap>
	<StyleMap id="point138Style">
		<Pair>
			<key>normal</key>
			<styleUrl>#point138_n</styleUrl>
		</Pair>
		<Pair>
			<key>highlight</key>
			<styleUrl>#point138_h</styleUrl>
		</Pair>
	</StyleMap>
	<StyleMap id="point142Style">
		<Pair>
			<key>normal</key>
			<styleUrl>#point142_n</styleUrl>
		</Pair>
		<Pair>
			<key>highlight</key>
			<styleUrl>#point142_h</styleUrl>
		</Pair>
	</StyleMap>
	<StyleMap id="point146Style">
		<Pair>
			<key>normal</key>
			<styleUrl>#point146_n</styleUrl>
		</Pair>
		<Pair>
			<key>highlight</key>
			<styleUrl>#point146_h</styleUrl>
		</Pair>
	</StyleMap>
	<StyleMap id="point150Style">
		<Pair>
			<key>normal</key>
			<styleUrl>#point150_n</styleUrl>
		</Pair>
		<Pair>
			<key>highlight</key>
			<styleUrl>#point150_h</styleUrl>
		</Pair>
	</StyleMap>
	<StyleMap id="point154Style">
		<Pair>
			<key>normal</key>
			<styleUrl>#point154_n</styleUrl>
		</Pair>
		<Pair>
			<key>highlight</key>
			<styleUrl>#point154_h</styleUrl>
		</Pair>
	</StyleMap>
	<Style id="point7_n">
		<IconStyle>
			<Icon>
				<href>http://maps.google.com/mapfiles/kml/pal4/icon57.png</href>
			</Icon>
		</IconStyle>
	</Style>
	<Style id="point24_n">
		<IconStyle>
			<Icon>
				<href>http://maps.google.com/mapfiles/kml/pal4/icon57.png</href>
			</Icon>
		</IconStyle>
	</Style>
	<Style id="point28_n">
		<IconStyle>
			<Icon>
				<href>http://maps.google.com/mapfiles/kml/pal4/icon57.png</href>
			</Icon>
		</IconStyle>
	</Style>
	<Style id="point107_h">
		<IconStyle>
			<scale>1.5</scale>
			<Icon>
				<href>http://maps.google.com/mapfiles/kml/pal4/icon57.png</href>
			</Icon>
		</IconStyle>
		<BalloonStyle>
			<text><![CDATA[<b>$[name]</b><br/><br/>$[description]<br/><br/><!--$[geDirections]-->]]></text>
		</BalloonStyle>
	</Style>
	<Style id="point111_h">
		<IconStyle>
			<scale>1.5</scale>
			<Icon>
				<href>http://maps.google.com/mapfiles/kml/pal4/icon57.png</href>
			</Icon>
		</IconStyle>
		<BalloonStyle>
			<text><![CDATA[<b>$[name]</b><br/><br/>$[description]<br/><br/><!--$[geDirections]-->]]></text>
		</BalloonStyle>
	</Style>
	<Style id="point115_h">
		<IconStyle>
			<scale>1.5</scale>
			<Icon>
				<href>http://maps.google.com/mapfiles/kml/pal4/icon57.png</href>
			</Icon>
		</IconStyle>
		<BalloonStyle>
			<text><![CDATA[<b>$[name]</b><br/><br/>$[description]<br/><br/><!--$[geDirections]-->]]></text>
		</BalloonStyle>
	</Style>
	<Style id="point119_h">
		<IconStyle>
			<scale>1.5</scale>
			<Icon>
				<href>http://maps.google.com/mapfiles/kml/pal4/icon57.png</href>
			</Icon>
		</IconStyle>
		<BalloonStyle>
			<text><![CDATA[<b>$[name]</b><br/><br/>$[description]<br/><br/><!--$[geDirections]-->]]></text>
		</BalloonStyle>
	</Style>
	<Style id="point12_h">
		<IconStyle>
			<scale>1.5</scale>
			<Icon>
				<href>http://maps.google.com/mapfiles/kml/pal4/icon57.png</href>
			</Icon>
		</IconStyle>
		<BalloonStyle>
			<text><![CDATA[<b>$[name]</b><br/><br/>$[description]<br/><br/><!--$[geDirections]-->]]></text>
		</BalloonStyle>
	</Style>
	<Style id="point123_h">
		<IconStyle>
			<scale>1.5</scale>
			<Icon>
				<href>http://maps.google.com/mapfiles/kml/pal4/icon57.png</href>
			</Icon>
		</IconStyle>
		<BalloonStyle>
			<text><![CDATA[<b>$[name]</b><br/><br/>$[description]<br/><br/><!--$[geDirections]-->]]></text>
		</BalloonStyle>
	</Style>
	<StyleMap id="point48Style">
		<Pair>
			<key>normal</key>
			<styleUrl>#point48_n</styleUrl>
		</Pair>
		<Pair>
			<key>highlight</key>
			<styleUrl>#point48_h</styleUrl>
		</Pair>
	</StyleMap>
	<StyleMap id="point52Style">
		<Pair>
			<key>normal</key>
			<styleUrl>#point52_n</styleUrl>
		</Pair>
		<Pair>
			<key>highlight</key>
			<styleUrl>#point52_h</styleUrl>
		</Pair>
	</StyleMap>
	<StyleMap id="point129Style">
		<Pair>
			<key>normal</key>
			<styleUrl>#point129_n</styleUrl>
		</Pair>
		<Pair>
			<key>highlight</key>
			<styleUrl>#point129_h</styleUrl>
		</Pair>
	</StyleMap>
	<StyleMap id="point56Style">
		<Pair>
			<key>normal</key>
			<styleUrl>#point56_n</styleUrl>
		</Pair>
		<Pair>
			<key>highlight</key>
			<styleUrl>#point56_h</styleUrl>
		</Pair>
	</StyleMap>
	<StyleMap id="point60Style">
		<Pair>
			<key>normal</key>
			<styleUrl>#point60_n</styleUrl>
		</Pair>
		<Pair>
			<key>highlight</key>
			<styleUrl>#point60_h</styleUrl>
		</Pair>
	</StyleMap>
	<StyleMap id="point64Style">
		<Pair>
			<key>normal</key>
			<styleUrl>#point64_n</styleUrl>
		</Pair>
		<Pair>
			<key>highlight</key>
			<styleUrl>#point64_h</styleUrl>
		</Pair>
	</StyleMap>
	<StyleMap id="point68Style">
		<Pair>
			<key>normal</key>
			<styleUrl>#point68_n</styleUrl>
		</Pair>
		<Pair>
			<key>highlight</key>
			<styleUrl>#point68_h</styleUrl>
		</Pair>
	</StyleMap>
	<StyleMap id="point22Style">
		<Pair>
			<key>normal</key>
			<styleUrl>#point22_n</styleUrl>
		</Pair>
		<Pair>
			<key>highlight</key>
			<styleUrl>#point22_h</styleUrl>
		</Pair>
	</StyleMap>
	<StyleMap id="point26Style">
		<Pair>
			<key>normal</key>
			<styleUrl>#point26_n</styleUrl>
		</Pair>
		<Pair>
			<key>highlight</key>
			<styleUrl>#point26_h</styleUrl>
		</Pair>
	</StyleMap>
	<StyleMap id="point30Style">
		<Pair>
			<key>normal</key>
			<styleUrl>#point30_n</styleUrl>
		</Pair>
		<Pair>
			<key>highlight</key>
			<styleUrl>#point30_h</styleUrl>
		</Pair>
	</StyleMap>
	<Style id="point3_n">
		<IconStyle>
			<Icon>
				<href>http://maps.google.com/mapfiles/kml/pal4/icon57.png</href>
			</Icon>
		</IconStyle>
	</Style>
	<Style id="point110_n">
		<IconStyle>
			<Icon>
				<href>http://maps.google.com/mapfiles/kml/pal4/icon57.png</href>
			</Icon>
		</IconStyle>
	</Style>
	<Style id="point114_n">
		<IconStyle>
			<Icon>
				<href>http://maps.google.com/mapfiles/kml/pal4/icon57.png</href>
			</Icon>
		</IconStyle>
	</Style>
	<Style id="point128_h">
		<IconStyle>
			<scale>1.5</scale>
			<Icon>
				<href>http://maps.google.com/mapfiles/kml/pal4/icon57.png</href>
			</Icon>
		</IconStyle>
		<BalloonStyle>
			<text><![CDATA[<b>$[name]</b><br/><br/>$[description]<br/><br/><!--$[geDirections]-->]]></text>
		</BalloonStyle>
	</Style>
	<Style id="point118_n">
		<IconStyle>
			<Icon>
				<href>http://maps.google.com/mapfiles/kml/pal4/icon57.png</href>
			</Icon>
		</IconStyle>
	</Style>
	<Style id="point11_n">
		<IconStyle>
			<Icon>
				<href>http://maps.google.com/mapfiles/kml/pal4/icon57.png</href>
			</Icon>
		</IconStyle>
	</Style>
	<Style id="point122_n">
		<IconStyle>
			<Icon>
				<href>http://maps.google.com/mapfiles/kml/pal4/icon57.png</href>
			</Icon>
		</IconStyle>
	</Style>
	<StyleMap id="point130Style">
		<Pair>
			<key>normal</key>
			<styleUrl>#point130_n</styleUrl>
		</Pair>
		<Pair>
			<key>highlight</key>
			<styleUrl>#point130_h</styleUrl>
		</Pair>
	</StyleMap>
	<StyleMap id="point127Style">
		<Pair>
			<key>normal</key>
			<styleUrl>#point127_n</styleUrl>
		</Pair>
		<Pair>
			<key>highlight</key>
			<styleUrl>#point127_h</styleUrl>
		</Pair>
	</StyleMap>
	<Style id="point18_h">
		<IconStyle>
			<scale>1.5</scale>
			<Icon>
				<href>http://maps.google.com/mapfiles/kml/pal4/icon57.png</href>
			</Icon>
		</IconStyle>
		<BalloonStyle>
			<text><![CDATA[<b>$[name]</b><br/><br/>$[description]<br/><br/><!--$[geDirections]-->]]></text>
		</BalloonStyle>
	</Style>
	<Style id="point5_h">
		<IconStyle>
			<scale>1.5</scale>
			<Icon>
				<href>http://maps.google.com/mapfiles/kml/pal4/icon57.png</href>
			</Icon>
		</IconStyle>
		<BalloonStyle>
			<text><![CDATA[<b>$[name]</b><br/><br/>$[description]<br/><br/><!--$[geDirections]-->]]></text>
		</BalloonStyle>
	</Style>
	<StyleMap id="point1Style">
		<Pair>
			<key>normal</key>
			<styleUrl>#point1_n</styleUrl>
		</Pair>
		<Pair>
			<key>highlight</key>
			<styleUrl>#point1_h</styleUrl>
		</Pair>
	</StyleMap>
	<StyleMap id="point108Style">
		<Pair>
			<key>normal</key>
			<styleUrl>#point108_n</styleUrl>
		</Pair>
		<Pair>
			<key>highlight</key>
			<styleUrl>#point108_h</styleUrl>
		</Pair>
	</StyleMap>
	<StyleMap id="point112Style">
		<Pair>
			<key>normal</key>
			<styleUrl>#point112_n</styleUrl>
		</Pair>
		<Pair>
			<key>highlight</key>
			<styleUrl>#point112_h</styleUrl>
		</Pair>
	</StyleMap>
	<Style id="point16_h">
		<IconStyle>
			<scale>1.5</scale>
			<Icon>
				<href>http://maps.google.com/mapfiles/kml/pal4/icon57.png</href>
			</Icon>
		</IconStyle>
		<BalloonStyle>
			<text><![CDATA[<b>$[name]</b><br/><br/>$[description]<br/><br/><!--$[geDirections]-->]]></text>
		</BalloonStyle>
	</Style>
	<StyleMap id="point116Style">
		<Pair>
			<key>normal</key>
			<styleUrl>#point116_n</styleUrl>
		</Pair>
		<Pair>
			<key>highlight</key>
			<styleUrl>#point116_h</styleUrl>
		</Pair>
	</StyleMap>
	<StyleMap id="point120Style">
		<Pair>
			<key>normal</key>
			<styleUrl>#point120_n</styleUrl>
		</Pair>
		<Pair>
			<key>highlight</key>
			<styleUrl>#point120_h</styleUrl>
		</Pair>
	</StyleMap>
	<StyleMap id="point13Style">
		<Pair>
			<key>normal</key>
			<styleUrl>#point13_n</styleUrl>
		</Pair>
		<Pair>
			<key>highlight</key>
			<styleUrl>#point13_h</styleUrl>
		</Pair>
	</StyleMap>
	<StyleMap id="point124Style">
		<Pair>
			<key>normal</key>
			<styleUrl>#point124_n</styleUrl>
		</Pair>
		<Pair>
			<key>highlight</key>
			<styleUrl>#point124_h</styleUrl>
		</Pair>
	</StyleMap>
	<Style id="point127_n">
		<IconStyle>
			<Icon>
				<href>http://maps.google.com/mapfiles/kml/pal4/icon57.png</href>
			</Icon>
		</IconStyle>
	</Style>
	<Style id="point162_h">
		<IconStyle>
			<scale>1.5</scale>
			<Icon>
				<href>http://maps.google.com/mapfiles/kml/pal4/icon57.png</href>
			</Icon>
		</IconStyle>
		<BalloonStyle>
			<text><![CDATA[<b>$[name]</b><br/><br/>$[description]<br/><br/><!--$[geDirections]-->]]></text>
		</BalloonStyle>
	</Style>
	<Style id="point166_h">
		<IconStyle>
			<scale>1.5</scale>
			<Icon>
				<href>http://maps.google.com/mapfiles/kml/pal4/icon57.png</href>
			</Icon>
		</IconStyle>
		<BalloonStyle>
			<text><![CDATA[<b>$[name]</b><br/><br/>$[description]<br/><br/><!--$[geDirections]-->]]></text>
		</BalloonStyle>
	</Style>
	<Style id="point170_h">
		<IconStyle>
			<scale>1.5</scale>
			<Icon>
				<href>http://maps.google.com/mapfiles/kml/pal4/icon57.png</href>
			</Icon>
		</IconStyle>
		<BalloonStyle>
			<text><![CDATA[<b>$[name]</b><br/><br/>$[description]<br/><br/><!--$[geDirections]-->]]></text>
		</BalloonStyle>
	</Style>
	<Style id="point174_h">
		<IconStyle>
			<scale>1.5</scale>
			<Icon>
				<href>http://maps.google.com/mapfiles/kml/pal4/icon57.png</href>
			</Icon>
		</IconStyle>
		<BalloonStyle>
			<text><![CDATA[<b>$[name]</b><br/><br/>$[description]<br/><br/><!--$[geDirections]-->]]></text>
		</BalloonStyle>
	</Style>
	<Style id="point4_n">
		<IconStyle>
			<Icon>
				<href>http://maps.google.com/mapfiles/kml/pal4/icon57.png</href>
			</Icon>
		</IconStyle>
	</Style>
	<Style id="point178_h">
		<IconStyle>
			<scale>1.5</scale>
			<Icon>
				<href>http://maps.google.com/mapfiles/kml/pal4/icon57.png</href>
			</Icon>
		</IconStyle>
		<BalloonStyle>
			<text><![CDATA[<b>$[name]</b><br/><br/>$[description]<br/><br/><!--$[geDirections]-->]]></text>
		</BalloonStyle>
	</Style>
	<Style id="point182_h">
		<IconStyle>
			<scale>1.5</scale>
			<Icon>
				<href>http://maps.google.com/mapfiles/kml/pal4/icon57.png</href>
			</Icon>
		</IconStyle>
		<BalloonStyle>
			<text><![CDATA[<b>$[name]</b><br/><br/>$[description]<br/><br/><!--$[geDirections]-->]]></text>
		</BalloonStyle>
	</Style>
	<Style id="point74_h">
		<IconStyle>
			<scale>1.5</scale>
			<Icon>
				<href>http://maps.google.com/mapfiles/kml/pal4/icon57.png</href>
			</Icon>
		</IconStyle>
		<BalloonStyle>
			<text><![CDATA[<b>$[name]</b><br/><br/>$[description]<br/><br/><!--$[geDirections]-->]]></text>
		</BalloonStyle>
	</Style>
	<Style id="point186_h">
		<IconStyle>
			<scale>1.5</scale>
			<Icon>
				<href>http://maps.google.com/mapfiles/kml/pal4/icon57.png</href>
			</Icon>
		</IconStyle>
		<BalloonStyle>
			<text><![CDATA[<b>$[name]</b><br/><br/>$[description]<br/><br/><!--$[geDirections]-->]]></text>
		</BalloonStyle>
	</Style>
	<Style id="point78_h">
		<IconStyle>
			<scale>1.5</scale>
			<Icon>
				<href>http://maps.google.com/mapfiles/kml/pal4/icon57.png</href>
			</Icon>
		</IconStyle>
		<BalloonStyle>
			<text><![CDATA[<b>$[name]</b><br/><br/>$[description]<br/><br/><!--$[geDirections]-->]]></text>
		</BalloonStyle>
	</Style>
	<Style id="point82_h">
		<IconStyle>
			<scale>1.5</scale>
			<Icon>
				<href>http://maps.google.com/mapfiles/kml/pal4/icon57.png</href>
			</Icon>
		</IconStyle>
		<BalloonStyle>
			<text><![CDATA[<b>$[name]</b><br/><br/>$[description]<br/><br/><!--$[geDirections]-->]]></text>
		</BalloonStyle>
	</Style>
	<Style id="point86_h">
		<IconStyle>
			<scale>1.5</scale>
			<Icon>
				<href>http://maps.google.com/mapfiles/kml/pal4/icon57.png</href>
			</Icon>
		</IconStyle>
		<BalloonStyle>
			<text><![CDATA[<b>$[name]</b><br/><br/>$[description]<br/><br/><!--$[geDirections]-->]]></text>
		</BalloonStyle>
	</Style>
	<Style id="point90_h">
		<IconStyle>
			<scale>1.5</scale>
			<Icon>
				<href>http://maps.google.com/mapfiles/kml/pal4/icon57.png</href>
			</Icon>
		</IconStyle>
		<BalloonStyle>
			<text><![CDATA[<b>$[name]</b><br/><br/>$[description]<br/><br/><!--$[geDirections]-->]]></text>
		</BalloonStyle>
	</Style>
	<Style id="point94_h">
		<IconStyle>
			<scale>1.5</scale>
			<Icon>
				<href>http://maps.google.com/mapfiles/kml/pal4/icon57.png</href>
			</Icon>
		</IconStyle>
		<BalloonStyle>
			<text><![CDATA[<b>$[name]</b><br/><br/>$[description]<br/><br/><!--$[geDirections]-->]]></text>
		</BalloonStyle>
	</Style>
	<Style id="point98_h">
		<IconStyle>
			<scale>1.5</scale>
			<Icon>
				<href>http://maps.google.com/mapfiles/kml/pal4/icon57.png</href>
			</Icon>
		</IconStyle>
		<BalloonStyle>
			<text><![CDATA[<b>$[name]</b><br/><br/>$[description]<br/><br/><!--$[geDirections]-->]]></text>
		</BalloonStyle>
	</Style>
	<Style id="point21_n">
		<IconStyle>
			<Icon>
				<href>http://maps.google.com/mapfiles/kml/pal4/icon57.png</href>
			</Icon>
		</IconStyle>
	</Style>
	<Style id="point102_h">
		<IconStyle>
			<scale>1.5</scale>
			<Icon>
				<href>http://maps.google.com/mapfiles/kml/pal4/icon57.png</href>
			</Icon>
		</IconStyle>
		<BalloonStyle>
			<text><![CDATA[<b>$[name]</b><br/><br/>$[description]<br/><br/><!--$[geDirections]-->]]></text>
		</BalloonStyle>
	</Style>
	<Style id="point15_n">
		<IconStyle>
			<Icon>
				<href>http://maps.google.com/mapfiles/kml/pal4/icon57.png</href>
			</Icon>
		</IconStyle>
	</Style>
	<Style id="point161_n">
		<IconStyle>
			<Icon>
				<href>http://maps.google.com/mapfiles/kml/pal4/icon57.png</href>
			</Icon>
		</IconStyle>
	</Style>
	<Style id="point17_h">
		<IconStyle>
			<scale>1.5</scale>
			<Icon>
				<href>http://maps.google.com/mapfiles/kml/pal4/icon57.png</href>
			</Icon>
		</IconStyle>
		<BalloonStyle>
			<text><![CDATA[<b>$[name]</b><br/><br/>$[description]<br/><br/><!--$[geDirections]-->]]></text>
		</BalloonStyle>
	</Style>
	<Style id="point165_n">
		<IconStyle>
			<Icon>
				<href>http://maps.google.com/mapfiles/kml/pal4/icon57.png</href>
			</Icon>
		</IconStyle>
	</Style>
	<Style id="point169_n">
		<IconStyle>
			<Icon>
				<href>http://maps.google.com/mapfiles/kml/pal4/icon57.png</href>
			</Icon>
		</IconStyle>
	</Style>
	<Style id="point173_n">
		<IconStyle>
			<Icon>
				<href>http://maps.google.com/mapfiles/kml/pal4/icon57.png</href>
			</Icon>
		</IconStyle>
	</Style>
	<Style id="point33_h">
		<IconStyle>
			<scale>1.5</scale>
			<Icon>
				<href>http://maps.google.com/mapfiles/kml/pal4/icon57.png</href>
			</Icon>
		</IconStyle>
		<BalloonStyle>
			<text><![CDATA[<b>$[name]</b><br/><br/>$[description]<br/><br/><!--$[geDirections]-->]]></text>
		</BalloonStyle>
	</Style>
	<Style id="point177_n">
		<IconStyle>
			<Icon>
				<href>http://maps.google.com/mapfiles/kml/pal4/icon57.png</href>
			</Icon>
		</IconStyle>
	</Style>
	<StyleMap id="point19Style">
		<Pair>
			<key>normal</key>
			<styleUrl>#point19_n</styleUrl>
		</Pair>
		<Pair>
			<key>highlight</key>
			<styleUrl>#point19_h</styleUrl>
		</Pair>
	</StyleMap>
	<Style id="point37_h">
		<IconStyle>
			<scale>1.5</scale>
			<Icon>
				<href>http://maps.google.com/mapfiles/kml/pal4/icon57.png</href>
			</Icon>
		</IconStyle>
		<BalloonStyle>
			<text><![CDATA[<b>$[name]</b><br/><br/>$[description]<br/><br/><!--$[geDirections]-->]]></text>
		</BalloonStyle>
	</Style>
	<Style id="point181_n">
		<IconStyle>
			<Icon>
				<href>http://maps.google.com/mapfiles/kml/pal4/icon57.png</href>
			</Icon>
		</IconStyle>
	</Style>
	<Style id="point73_n">
		<IconStyle>
			<Icon>
				<href>http://maps.google.com/mapfiles/kml/pal4/icon57.png</href>
			</Icon>
		</IconStyle>
	</Style>
	<Style id="point41_h">
		<IconStyle>
			<scale>1.5</scale>
			<Icon>
				<href>http://maps.google.com/mapfiles/kml/pal4/icon57.png</href>
			</Icon>
		</IconStyle>
		<BalloonStyle>
			<text><![CDATA[<b>$[name]</b><br/><br/>$[description]<br/><br/><!--$[geDirections]-->]]></text>
		</BalloonStyle>
	</Style>
	<Style id="point185_n">
		<IconStyle>
			<Icon>
				<href>http://maps.google.com/mapfiles/kml/pal4/icon57.png</href>
			</Icon>
		</IconStyle>
	</Style>
	<Style id="point77_n">
		<IconStyle>
			<Icon>
				<href>http://maps.google.com/mapfiles/kml/pal4/icon57.png</href>
			</Icon>
		</IconStyle>
	</Style>
	<Style id="point45_h">
		<IconStyle>
			<scale>1.5</scale>
			<Icon>
				<href>http://maps.google.com/mapfiles/kml/pal4/icon57.png</href>
			</Icon>
		</IconStyle>
		<BalloonStyle>
			<text><![CDATA[<b>$[name]</b><br/><br/>$[description]<br/><br/><!--$[geDirections]-->]]></text>
		</BalloonStyle>
	</Style>
	<Style id="point81_n">
		<IconStyle>
			<Icon>
				<href>http://maps.google.com/mapfiles/kml/pal4/icon57.png</href>
			</Icon>
		</IconStyle>
	</Style>
	<Style id="point85_n">
		<IconStyle>
			<Icon>
				<href>http://maps.google.com/mapfiles/kml/pal4/icon57.png</href>
			</Icon>
		</IconStyle>
	</Style>
	<Style id="point89_n">
		<IconStyle>
			<Icon>
				<href>http://maps.google.com/mapfiles/kml/pal4/icon57.png</href>
			</Icon>
		</IconStyle>
	</Style>
	<Style id="point93_n">
		<IconStyle>
			<Icon>
				<href>http://maps.google.com/mapfiles/kml/pal4/icon57.png</href>
			</Icon>
		</IconStyle>
	</Style>
	<Style id="point97_n">
		<IconStyle>
			<Icon>
				<href>http://maps.google.com/mapfiles/kml/pal4/icon57.png</href>
			</Icon>
		</IconStyle>
	</Style>
	<Style id="point101_n">
		<IconStyle>
			<Icon>
				<href>http://maps.google.com/mapfiles/kml/pal4/icon57.png</href>
			</Icon>
		</IconStyle>
	</Style>
	<Style id="point105_n">
		<IconStyle>
			<Icon>
				<href>http://maps.google.com/mapfiles/kml/pal4/icon57.png</href>
			</Icon>
		</IconStyle>
	</Style>
	<Style id="point134_h">
		<IconStyle>
			<scale>1.5</scale>
			<Icon>
				<href>http://maps.google.com/mapfiles/kml/pal4/icon57.png</href>
			</Icon>
		</IconStyle>
		<BalloonStyle>
			<text><![CDATA[<b>$[name]</b><br/><br/>$[description]<br/><br/><!--$[geDirections]-->]]></text>
		</BalloonStyle>
	</Style>
	<Style id="point138_h">
		<IconStyle>
			<scale>1.5</scale>
			<Icon>
				<href>http://maps.google.com/mapfiles/kml/pal4/icon57.png</href>
			</Icon>
		</IconStyle>
		<BalloonStyle>
			<text><![CDATA[<b>$[name]</b><br/><br/>$[description]<br/><br/><!--$[geDirections]-->]]></text>
		</BalloonStyle>
	</Style>
	<Style id="point142_h">
		<IconStyle>
			<scale>1.5</scale>
			<Icon>
				<href>http://maps.google.com/mapfiles/kml/pal4/icon57.png</href>
			</Icon>
		</IconStyle>
		<BalloonStyle>
			<text><![CDATA[<b>$[name]</b><br/><br/>$[description]<br/><br/><!--$[geDirections]-->]]></text>
		</BalloonStyle>
	</Style>
	<Style id="point146_h">
		<IconStyle>
			<scale>1.5</scale>
			<Icon>
				<href>http://maps.google.com/mapfiles/kml/pal4/icon57.png</href>
			</Icon>
		</IconStyle>
		<BalloonStyle>
			<text><![CDATA[<b>$[name]</b><br/><br/>$[description]<br/><br/><!--$[geDirections]-->]]></text>
		</BalloonStyle>
	</Style>
	<Style id="point150_h">
		<IconStyle>
			<scale>1.5</scale>
			<Icon>
				<href>http://maps.google.com/mapfiles/kml/pal4/icon57.png</href>
			</Icon>
		</IconStyle>
		<BalloonStyle>
			<text><![CDATA[<b>$[name]</b><br/><br/>$[description]<br/><br/><!--$[geDirections]-->]]></text>
		</BalloonStyle>
	</Style>
	<Style id="point154_h">
		<IconStyle>
			<scale>1.5</scale>
			<Icon>
				<href>http://maps.google.com/mapfiles/kml/pal4/icon57.png</href>
			</Icon>
		</IconStyle>
		<BalloonStyle>
			<text><![CDATA[<b>$[name]</b><br/><br/>$[description]<br/><br/><!--$[geDirections]-->]]></text>
		</BalloonStyle>
	</Style>
	<Style id="point106_n">
		<IconStyle>
			<Icon>
				<href>http://maps.google.com/mapfiles/kml/pal4/icon57.png</href>
			</Icon>
		</IconStyle>
	</Style>
	<StyleMap id="point159Style">
		<Pair>
			<key>normal</key>
			<styleUrl>#point159_n</styleUrl>
		</Pair>
		<Pair>
			<key>highlight</key>
			<styleUrl>#point159_h</styleUrl>
		</Pair>
	</StyleMap>
	<StyleMap id="point163Style">
		<Pair>
			<key>normal</key>
			<styleUrl>#point163_n</styleUrl>
		</Pair>
		<Pair>
			<key>highlight</key>
			<styleUrl>#point163_h</styleUrl>
		</Pair>
	</StyleMap>
	<StyleMap id="point167Style">
		<Pair>
			<key>normal</key>
			<styleUrl>#point167_n</styleUrl>
		</Pair>
		<Pair>
			<key>highlight</key>
			<styleUrl>#point167_h</styleUrl>
		</Pair>
	</StyleMap>
	<StyleMap id="point171Style">
		<Pair>
			<key>normal</key>
			<styleUrl>#point171_n</styleUrl>
		</Pair>
		<Pair>
			<key>highlight</key>
			<styleUrl>#point171_h</styleUrl>
		</Pair>
	</StyleMap>
	<StyleMap id="point175Style">
		<Pair>
			<key>normal</key>
			<styleUrl>#point175_n</styleUrl>
		</Pair>
		<Pair>
			<key>highlight</key>
			<styleUrl>#point175_h</styleUrl>
		</Pair>
	</StyleMap>
	<StyleMap id="point179Style">
		<Pair>
			<key>normal</key>
			<styleUrl>#point179_n</styleUrl>
		</Pair>
		<Pair>
			<key>highlight</key>
			<styleUrl>#point179_h</styleUrl>
		</Pair>
	</StyleMap>
	<StyleMap id="point183Style">
		<Pair>
			<key>normal</key>
			<styleUrl>#point183_n</styleUrl>
		</Pair>
		<Pair>
			<key>highlight</key>
			<styleUrl>#point183_h</styleUrl>
		</Pair>
	</StyleMap>
	<StyleMap id="point75Style">
		<Pair>
			<key>normal</key>
			<styleUrl>#point75_n</styleUrl>
		</Pair>
		<Pair>
			<key>highlight</key>
			<styleUrl>#point75_h</styleUrl>
		</Pair>
	</StyleMap>
	<StyleMap id="point187Style">
		<Pair>
			<key>normal</key>
			<styleUrl>#point187_n</styleUrl>
		</Pair>
		<Pair>
			<key>highlight</key>
			<styleUrl>#point187_h</styleUrl>
		</Pair>
	</StyleMap>
	<StyleMap id="point79Style">
		<Pair>
			<key>normal</key>
			<styleUrl>#point79_n</styleUrl>
		</Pair>
		<Pair>
			<key>highlight</key>
			<styleUrl>#point79_h</styleUrl>
		</Pair>
	</StyleMap>
	<Style id="point48_h">
		<IconStyle>
			<scale>1.5</scale>
			<Icon>
				<href>http://maps.google.com/mapfiles/kml/pal4/icon57.png</href>
			</Icon>
		</IconStyle>
		<BalloonStyle>
			<text><![CDATA[<b>$[name]</b><br/><br/>$[description]<br/><br/><!--$[geDirections]-->]]></text>
		</BalloonStyle>
	</Style>
	<StyleMap id="point83Style">
		<Pair>
			<key>normal</key>
			<styleUrl>#point83_n</styleUrl>
		</Pair>
		<Pair>
			<key>highlight</key>
			<styleUrl>#point83_h</styleUrl>
		</Pair>
	</StyleMap>
	<Style id="point52_h">
		<IconStyle>
			<scale>1.5</scale>
			<Icon>
				<href>http://maps.google.com/mapfiles/kml/pal4/icon57.png</href>
			</Icon>
		</IconStyle>
		<BalloonStyle>
			<text><![CDATA[<b>$[name]</b><br/><br/>$[description]<br/><br/><!--$[geDirections]-->]]></text>
		</BalloonStyle>
	</Style>
	<StyleMap id="point87Style">
		<Pair>
			<key>normal</key>
			<styleUrl>#point87_n</styleUrl>
		</Pair>
		<Pair>
			<key>highlight</key>
			<styleUrl>#point87_h</styleUrl>
		</Pair>
	</StyleMap>
	<Style id="point56_h">
		<IconStyle>
			<scale>1.5</scale>
			<Icon>
				<href>http://maps.google.com/mapfiles/kml/pal4/icon57.png</href>
			</Icon>
		</IconStyle>
		<BalloonStyle>
			<text><![CDATA[<b>$[name]</b><br/><br/>$[description]<br/><br/><!--$[geDirections]-->]]></text>
		</BalloonStyle>
	</Style>
	<StyleMap id="point91Style">
		<Pair>
			<key>normal</key>
			<styleUrl>#point91_n</styleUrl>
		</Pair>
		<Pair>
			<key>highlight</key>
			<styleUrl>#point91_h</styleUrl>
		</Pair>
	</StyleMap>
	<StyleMap id="point95Style">
		<Pair>
			<key>normal</key>
			<styleUrl>#point95_n</styleUrl>
		</Pair>
		<Pair>
			<key>highlight</key>
			<styleUrl>#point95_h</styleUrl>
		</Pair>
	</StyleMap>
	<Style id="point32_n">
		<IconStyle>
			<Icon>
				<href>http://maps.google.com/mapfiles/kml/pal4/icon57.png</href>
			</Icon>
		</IconStyle>
	</Style>
	<Style id="point60_h">
		<IconStyle>
			<scale>1.5</scale>
			<Icon>
				<href>http://maps.google.com/mapfiles/kml/pal4/icon57.png</href>
			</Icon>
		</IconStyle>
		<BalloonStyle>
			<text><![CDATA[<b>$[name]</b><br/><br/>$[description]<br/><br/><!--$[geDirections]-->]]></text>
		</BalloonStyle>
	</Style>
	<StyleMap id="point99Style">
		<Pair>
			<key>normal</key>
			<styleUrl>#point99_n</styleUrl>
		</Pair>
		<Pair>
			<key>highlight</key>
			<styleUrl>#point99_h</styleUrl>
		</Pair>
	</StyleMap>
	<Style id="point36_n">
		<IconStyle>
			<Icon>
				<href>http://maps.google.com/mapfiles/kml/pal4/icon57.png</href>
			</Icon>
		</IconStyle>
	</Style>
	<Style id="point64_h">
		<IconStyle>
			<scale>1.5</scale>
			<Icon>
				<href>http://maps.google.com/mapfiles/kml/pal4/icon57.png</href>
			</Icon>
		</IconStyle>
		<BalloonStyle>
			<text><![CDATA[<b>$[name]</b><br/><br/>$[description]<br/><br/><!--$[geDirections]-->]]></text>
		</BalloonStyle>
	</Style>
	<Style id="point68_h">
		<IconStyle>
			<scale>1.5</scale>
			<Icon>
				<href>http://maps.google.com/mapfiles/kml/pal4/icon57.png</href>
			</Icon>
		</IconStyle>
		<BalloonStyle>
			<text><![CDATA[<b>$[name]</b><br/><br/>$[description]<br/><br/><!--$[geDirections]-->]]></text>
		</BalloonStyle>
	</Style>
	<StyleMap id="point103Style">
		<Pair>
			<key>normal</key>
			<styleUrl>#point103_n</styleUrl>
		</Pair>
		<Pair>
			<key>highlight</key>
			<styleUrl>#point103_h</styleUrl>
		</Pair>
	</StyleMap>
	<Style id="point40_n">
		<IconStyle>
			<Icon>
				<href>http://maps.google.com/mapfiles/kml/pal4/icon57.png</href>
			</Icon>
		</IconStyle>
	</Style>
	<Style id="point44_n">
		<IconStyle>
			<Icon>
				<href>http://maps.google.com/mapfiles/kml/pal4/icon57.png</href>
			</Icon>
		</IconStyle>
	</Style>
	<Style id="point133_n">
		<IconStyle>
			<Icon>
				<href>http://maps.google.com/mapfiles/kml/pal4/icon57.png</href>
			</Icon>
		</IconStyle>
	</Style>
	<Style id="point137_n">
		<IconStyle>
			<Icon>
				<href>http://maps.google.com/mapfiles/kml/pal4/icon57.png</href>
			</Icon>
		</IconStyle>
	</Style>
	<Style id="point141_n">
		<IconStyle>
			<Icon>
				<href>http://maps.google.com/mapfiles/kml/pal4/icon57.png</href>
			</Icon>
		</IconStyle>
	</Style>
	<Style id="point145_n">
		<IconStyle>
			<Icon>
				<href>http://maps.google.com/mapfiles/kml/pal4/icon57.png</href>
			</Icon>
		</IconStyle>
	</Style>
	<Style id="point22_h">
		<IconStyle>
			<scale>1.5</scale>
			<Icon>
				<href>http://maps.google.com/mapfiles/kml/pal4/icon57.png</href>
			</Icon>
		</IconStyle>
		<BalloonStyle>
			<text><![CDATA[<b>$[name]</b><br/><br/>$[description]<br/><br/><!--$[geDirections]-->]]></text>
		</BalloonStyle>
	</Style>
	<Style id="point9_h">
		<IconStyle>
			<scale>1.5</scale>
			<Icon>
				<href>http://maps.google.com/mapfiles/kml/pal4/icon57.png</href>
			</Icon>
		</IconStyle>
		<BalloonStyle>
			<text><![CDATA[<b>$[name]</b><br/><br/>$[description]<br/><br/><!--$[geDirections]-->]]></text>
		</BalloonStyle>
	</Style>
	<Style id="point149_n">
		<IconStyle>
			<Icon>
				<href>http://maps.google.com/mapfiles/kml/pal4/icon57.png</href>
			</Icon>
		</IconStyle>
	</Style>
	<Style id="point26_h">
		<IconStyle>
			<scale>1.5</scale>
			<Icon>
				<href>http://maps.google.com/mapfiles/kml/pal4/icon57.png</href>
			</Icon>
		</IconStyle>
		<BalloonStyle>
			<text><![CDATA[<b>$[name]</b><br/><br/>$[description]<br/><br/><!--$[geDirections]-->]]></text>
		</BalloonStyle>
	</Style>
	<Style id="point153_n">
		<IconStyle>
			<Icon>
				<href>http://maps.google.com/mapfiles/kml/pal4/icon57.png</href>
			</Icon>
		</IconStyle>
	</Style>
	<Style id="point30_h">
		<IconStyle>
			<scale>1.5</scale>
			<Icon>
				<href>http://maps.google.com/mapfiles/kml/pal4/icon57.png</href>
			</Icon>
		</IconStyle>
		<BalloonStyle>
			<text><![CDATA[<b>$[name]</b><br/><br/>$[description]<br/><br/><!--$[geDirections]-->]]></text>
		</BalloonStyle>
	</Style>
	<Style id="point157_n">
		<IconStyle>
			<Icon>
				<href>http://maps.google.com/mapfiles/kml/pal4/icon57.png</href>
			</Icon>
		</IconStyle>
	</Style>
	<Style id="point1_h">
		<IconStyle>
			<scale>1.5</scale>
			<Icon>
				<href>http://maps.google.com/mapfiles/kml/pal4/icon57.png</href>
			</Icon>
		</IconStyle>
		<BalloonStyle>
			<text><![CDATA[<b>$[name]</b><br/><br/>$[description]<br/><br/><!--$[geDirections]-->]]></text>
		</BalloonStyle>
	</Style>
	<StyleMap id="point9Style">
		<Pair>
			<key>normal</key>
			<styleUrl>#point9_n</styleUrl>
		</Pair>
		<Pair>
			<key>highlight</key>
			<styleUrl>#point9_h</styleUrl>
		</Pair>
	</StyleMap>
	<StyleMap id="point34Style">
		<Pair>
			<key>normal</key>
			<styleUrl>#point34_n</styleUrl>
		</Pair>
		<Pair>
			<key>highlight</key>
			<styleUrl>#point34_h</styleUrl>
		</Pair>
	</StyleMap>
	<StyleMap id="point38Style">
		<Pair>
			<key>normal</key>
			<styleUrl>#point38_n</styleUrl>
		</Pair>
		<Pair>
			<key>highlight</key>
			<styleUrl>#point38_h</styleUrl>
		</Pair>
	</StyleMap>
	<StyleMap id="point42Style">
		<Pair>
			<key>normal</key>
			<styleUrl>#point42_n</styleUrl>
		</Pair>
		<Pair>
			<key>highlight</key>
			<styleUrl>#point42_h</styleUrl>
		</Pair>
	</StyleMap>
	<Style id="point130_h">
		<IconStyle>
			<scale>1.5</scale>
			<Icon>
				<href>http://maps.google.com/mapfiles/kml/pal4/icon57.png</href>
			</Icon>
		</IconStyle>
		<BalloonStyle>
			<text><![CDATA[<b>$[name]</b><br/><br/>$[description]<br/><br/><!--$[geDirections]-->]]></text>
		</BalloonStyle>
	</Style>
	<StyleMap id="point46Style">
		<Pair>
			<key>normal</key>
			<styleUrl>#point46_n</styleUrl>
		</Pair>
		<Pair>
			<key>highlight</key>
			<styleUrl>#point46_h</styleUrl>
		</Pair>
	</StyleMap>
	<Style id="point51_n">
		<IconStyle>
			<Icon>
				<href>http://maps.google.com/mapfiles/kml/pal4/icon57.png</href>
			</Icon>
		</IconStyle>
	</Style>
	<Style id="point55_n">
		<IconStyle>
			<Icon>
				<href>http://maps.google.com/mapfiles/kml/pal4/icon57.png</href>
			</Icon>
		</IconStyle>
	</Style>
	<Style id="point59_n">
		<IconStyle>
			<Icon>
				<href>http://maps.google.com/mapfiles/kml/pal4/icon57.png</href>
			</Icon>
		</IconStyle>
	</Style>
	<Style id="point63_n">
		<IconStyle>
			<Icon>
				<href>http://maps.google.com/mapfiles/kml/pal4/icon57.png</href>
			</Icon>
		</IconStyle>
	</Style>
	<Style id="point67_n">
		<IconStyle>
			<Icon>
				<href>http://maps.google.com/mapfiles/kml/pal4/icon57.png</href>
			</Icon>
		</IconStyle>
	</Style>
	<StyleMap id="point131Style">
		<Pair>
			<key>normal</key>
			<styleUrl>#point131_n</styleUrl>
		</Pair>
		<Pair>
			<key>highlight</key>
			<styleUrl>#point131_h</styleUrl>
		</Pair>
	</StyleMap>
	<StyleMap id="point135Style">
		<Pair>
			<key>normal</key>
			<styleUrl>#point135_n</styleUrl>
		</Pair>
		<Pair>
			<key>highlight</key>
			<styleUrl>#point135_h</styleUrl>
		</Pair>
	</StyleMap>
	<StyleMap id="point139Style">
		<Pair>
			<key>normal</key>
			<styleUrl>#point139_n</styleUrl>
		</Pair>
		<Pair>
			<key>highlight</key>
			<styleUrl>#point139_h</styleUrl>
		</Pair>
	</StyleMap>
	<StyleMap id="point143Style">
		<Pair>
			<key>normal</key>
			<styleUrl>#point143_n</styleUrl>
		</Pair>
		<Pair>
			<key>highlight</key>
			<styleUrl>#point143_h</styleUrl>
		</Pair>
	</StyleMap>
	<StyleMap id="point147Style">
		<Pair>
			<key>normal</key>
			<styleUrl>#point147_n</styleUrl>
		</Pair>
		<Pair>
			<key>highlight</key>
			<styleUrl>#point147_h</styleUrl>
		</Pair>
	</StyleMap>
	<StyleMap id="point151Style">
		<Pair>
			<key>normal</key>
			<styleUrl>#point151_n</styleUrl>
		</Pair>
		<Pair>
			<key>highlight</key>
			<styleUrl>#point151_h</styleUrl>
		</Pair>
	</StyleMap>
	<StyleMap id="point155Style">
		<Pair>
			<key>normal</key>
			<styleUrl>#point155_n</styleUrl>
		</Pair>
		<Pair>
			<key>highlight</key>
			<styleUrl>#point155_h</styleUrl>
		</Pair>
	</StyleMap>
	<Style id="point8_n">
		<IconStyle>
			<Icon>
				<href>http://maps.google.com/mapfiles/kml/pal4/icon57.png</href>
			</Icon>
		</IconStyle>
	</Style>
	<Style id="point25_n">
		<IconStyle>
			<Icon>
				<href>http://maps.google.com/mapfiles/kml/pal4/icon57.png</href>
			</Icon>
		</IconStyle>
	</Style>
	<Style id="point29_n">
		<IconStyle>
			<Icon>
				<href>http://maps.google.com/mapfiles/kml/pal4/icon57.png</href>
			</Icon>
		</IconStyle>
	</Style>
	<Style id="point108_h">
		<IconStyle>
			<scale>1.5</scale>
			<Icon>
				<href>http://maps.google.com/mapfiles/kml/pal4/icon57.png</href>
			</Icon>
		</IconStyle>
		<BalloonStyle>
			<text><![CDATA[<b>$[name]</b><br/><br/>$[description]<br/><br/><!--$[geDirections]-->]]></text>
		</BalloonStyle>
	</Style>
	<Style id="point112_h">
		<IconStyle>
			<scale>1.5</scale>
			<Icon>
				<href>http://maps.google.com/mapfiles/kml/pal4/icon57.png</href>
			</Icon>
		</IconStyle>
		<BalloonStyle>
			<text><![CDATA[<b>$[name]</b><br/><br/>$[description]<br/><br/><!--$[geDirections]-->]]></text>
		</BalloonStyle>
	</Style>
	<Style id="point116_h">
		<IconStyle>
			<scale>1.5</scale>
			<Icon>
				<href>http://maps.google.com/mapfiles/kml/pal4/icon57.png</href>
			</Icon>
		</IconStyle>
		<BalloonStyle>
			<text><![CDATA[<b>$[name]</b><br/><br/>$[description]<br/><br/><!--$[geDirections]-->]]></text>
		</BalloonStyle>
	</Style>
	<StyleMap id="point126Style">
		<Pair>
			<key>normal</key>
			<styleUrl>#point126_n</styleUrl>
		</Pair>
		<Pair>
			<key>highlight</key>
			<styleUrl>#point126_h</styleUrl>
		</Pair>
	</StyleMap>
	<Style id="point120_h">
		<IconStyle>
			<scale>1.5</scale>
			<Icon>
				<href>http://maps.google.com/mapfiles/kml/pal4/icon57.png</href>
			</Icon>
		</IconStyle>
		<BalloonStyle>
			<text><![CDATA[<b>$[name]</b><br/><br/>$[description]<br/><br/><!--$[geDirections]-->]]></text>
		</BalloonStyle>
	</Style>
	<Style id="point13_h">
		<IconStyle>
			<scale>1.5</scale>
			<Icon>
				<href>http://maps.google.com/mapfiles/kml/pal4/icon57.png</href>
			</Icon>
		</IconStyle>
		<BalloonStyle>
			<text><![CDATA[<b>$[name]</b><br/><br/>$[description]<br/><br/><!--$[geDirections]-->]]></text>
		</BalloonStyle>
	</Style>
	<Style id="point124_h">
		<IconStyle>
			<scale>1.5</scale>
			<Icon>
				<href>http://maps.google.com/mapfiles/kml/pal4/icon57.png</href>
			</Icon>
		</IconStyle>
		<BalloonStyle>
			<text><![CDATA[<b>$[name]</b><br/><br/>$[description]<br/><br/><!--$[geDirections]-->]]></text>
		</BalloonStyle>
	</Style>
	<StyleMap id="point49Style">
		<Pair>
			<key>normal</key>
			<styleUrl>#point49_n</styleUrl>
		</Pair>
		<Pair>
			<key>highlight</key>
			<styleUrl>#point49_h</styleUrl>
		</Pair>
	</StyleMap>
	<StyleMap id="point53Style">
		<Pair>
			<key>normal</key>
			<styleUrl>#point53_n</styleUrl>
		</Pair>
		<Pair>
			<key>highlight</key>
			<styleUrl>#point53_h</styleUrl>
		</Pair>
	</StyleMap>
	<StyleMap id="point57Style">
		<Pair>
			<key>normal</key>
			<styleUrl>#point57_n</styleUrl>
		</Pair>
		<Pair>
			<key>highlight</key>
			<styleUrl>#point57_h</styleUrl>
		</Pair>
	</StyleMap>
	<StyleMap id="point61Style">
		<Pair>
			<key>normal</key>
			<styleUrl>#point61_n</styleUrl>
		</Pair>
		<Pair>
			<key>highlight</key>
			<styleUrl>#point61_h</styleUrl>
		</Pair>
	</StyleMap>
	<StyleMap id="point65Style">
		<Pair>
			<key>normal</key>
			<styleUrl>#point65_n</styleUrl>
		</Pair>
		<Pair>
			<key>highlight</key>
			<styleUrl>#point65_h</styleUrl>
		</Pair>
	</StyleMap>
	<StyleMap id="point69Style">
		<Pair>
			<key>normal</key>
			<styleUrl>#point69_n</styleUrl>
		</Pair>
		<Pair>
			<key>highlight</key>
			<styleUrl>#point69_h</styleUrl>
		</Pair>
	</StyleMap>
	<Style id="point126_h">
		<IconStyle>
			<scale>1.5</scale>
			<Icon>
				<href>http://maps.google.com/mapfiles/kml/pal4/icon57.png</href>
			</Icon>
		</IconStyle>
		<BalloonStyle>
			<text><![CDATA[<b>$[name]</b><br/><br/>$[description]<br/><br/><!--$[geDirections]-->]]></text>
		</BalloonStyle>
	</Style>
	<StyleMap id="point6Style">
		<Pair>
			<key>normal</key>
			<styleUrl>#point6_n</styleUrl>
		</Pair>
		<Pair>
			<key>highlight</key>
			<styleUrl>#point6_h</styleUrl>
		</Pair>
	</StyleMap>
	<StyleMap id="point23Style">
		<Pair>
			<key>normal</key>
			<styleUrl>#point23_n</styleUrl>
		</Pair>
		<Pair>
			<key>highlight</key>
			<styleUrl>#point23_h</styleUrl>
		</Pair>
	</StyleMap>
	<StyleMap id="point27Style">
		<Pair>
			<key>normal</key>
			<styleUrl>#point27_n</styleUrl>
		</Pair>
		<Pair>
			<key>highlight</key>
			<styleUrl>#point27_h</styleUrl>
		</Pair>
	</StyleMap>
	<Style id="point47_h">
		<IconStyle>
			<scale>1.5</scale>
			<Icon>
				<href>http://maps.google.com/mapfiles/kml/pal4/icon57.png</href>
			</Icon>
		</IconStyle>
		<BalloonStyle>
			<text><![CDATA[<b>$[name]</b><br/><br/>$[description]<br/><br/><!--$[geDirections]-->]]></text>
		</BalloonStyle>
	</Style>
	<StyleMap id="point71Style">
		<Pair>
			<key>normal</key>
			<styleUrl>#point71_n</styleUrl>
		</Pair>
		<Pair>
			<key>highlight</key>
			<styleUrl>#point71_h</styleUrl>
		</Pair>
	</StyleMap>
	<Style id="point107_n">
		<IconStyle>
			<Icon>
				<href>http://maps.google.com/mapfiles/kml/pal4/icon57.png</href>
			</Icon>
		</IconStyle>
	</Style>
	<Style id="point111_n">
		<IconStyle>
			<Icon>
				<href>http://maps.google.com/mapfiles/kml/pal4/icon57.png</href>
			</Icon>
		</IconStyle>
	</Style>
	<Style id="point115_n">
		<IconStyle>
			<Icon>
				<href>http://maps.google.com/mapfiles/kml/pal4/icon57.png</href>
			</Icon>
		</IconStyle>
	</Style>
	<Style id="point119_n">
		<IconStyle>
			<Icon>
				<href>http://maps.google.com/mapfiles/kml/pal4/icon57.png</href>
			</Icon>
		</IconStyle>
	</Style>
	<Style id="point12_n">
		<IconStyle>
			<Icon>
				<href>http://maps.google.com/mapfiles/kml/pal4/icon57.png</href>
			</Icon>
		</IconStyle>
	</Style>
	<Style id="point123_n">
		<IconStyle>
			<Icon>
				<href>http://maps.google.com/mapfiles/kml/pal4/icon57.png</href>
			</Icon>
		</IconStyle>
	</Style>
	<Style id="point129_h">
		<IconStyle>
			<scale>1.5</scale>
			<Icon>
				<href>http://maps.google.com/mapfiles/kml/pal4/icon57.png</href>
			</Icon>
		</IconStyle>
		<BalloonStyle>
			<text><![CDATA[<b>$[name]</b><br/><br/>$[description]<br/><br/><!--$[geDirections]-->]]></text>
		</BalloonStyle>
	</Style>
	<Style id="point19_h">
		<IconStyle>
			<scale>1.5</scale>
			<Icon>
				<href>http://maps.google.com/mapfiles/kml/pal4/icon57.png</href>
			</Icon>
		</IconStyle>
		<BalloonStyle>
			<text><![CDATA[<b>$[name]</b><br/><br/>$[description]<br/><br/><!--$[geDirections]-->]]></text>
		</BalloonStyle>
	</Style>
	<Style id="point128_n">
		<IconStyle>
			<Icon>
				<href>http://maps.google.com/mapfiles/kml/pal4/icon57.png</href>
			</Icon>
		</IconStyle>
	</Style>
	<Style id="point159_n">
		<IconStyle>
			<Icon>
				<href>http://maps.google.com/mapfiles/kml/pal4/icon57.png</href>
			</Icon>
		</IconStyle>
	</Style>
	<Style id="point6_h">
		<IconStyle>
			<scale>1.5</scale>
			<Icon>
				<href>http://maps.google.com/mapfiles/kml/pal4/icon57.png</href>
			</Icon>
		</IconStyle>
		<BalloonStyle>
			<text><![CDATA[<b>$[name]</b><br/><br/>$[description]<br/><br/><!--$[geDirections]-->]]></text>
		</BalloonStyle>
	</Style>
	<StyleMap id="point2Style">
		<Pair>
			<key>normal</key>
			<styleUrl>#point2_n</styleUrl>
		</Pair>
		<Pair>
			<key>highlight</key>
			<styleUrl>#point2_h</styleUrl>
		</Pair>
	</StyleMap>
	<StyleMap id="point109Style">
		<Pair>
			<key>normal</key>
			<styleUrl>#point109_n</styleUrl>
		</Pair>
		<Pair>
			<key>highlight</key>
			<styleUrl>#point109_h</styleUrl>
		</Pair>
	</StyleMap>
	<StyleMap id="point113Style">
		<Pair>
			<key>normal</key>
			<styleUrl>#point113_n</styleUrl>
		</Pair>
		<Pair>
			<key>highlight</key>
			<styleUrl>#point113_h</styleUrl>
		</Pair>
	</StyleMap>
	<StyleMap id="point117Style">
		<Pair>
			<key>normal</key>
			<styleUrl>#point117_n</styleUrl>
		</Pair>
		<Pair>
			<key>highlight</key>
			<styleUrl>#point117_h</styleUrl>
		</Pair>
	</StyleMap>
	<StyleMap id="point10Style">
		<Pair>
			<key>normal</key>
			<styleUrl>#point10_n</styleUrl>
		</Pair>
		<Pair>
			<key>highlight</key>
			<styleUrl>#point10_h</styleUrl>
		</Pair>
	</StyleMap>
	<StyleMap id="point121Style">
		<Pair>
			<key>normal</key>
			<styleUrl>#point121_n</styleUrl>
		</Pair>
		<Pair>
			<key>highlight</key>
			<styleUrl>#point121_h</styleUrl>
		</Pair>
	</StyleMap>
	<Style id="point163_h">
		<IconStyle>
			<scale>1.5</scale>
			<Icon>
				<href>http://maps.google.com/mapfiles/kml/pal4/icon57.png</href>
			</Icon>
		</IconStyle>
		<BalloonStyle>
			<text><![CDATA[<b>$[name]</b><br/><br/>$[description]<br/><br/><!--$[geDirections]-->]]></text>
		</BalloonStyle>
	</Style>
	<Style id="point167_h">
		<IconStyle>
			<scale>1.5</scale>
			<Icon>
				<href>http://maps.google.com/mapfiles/kml/pal4/icon57.png</href>
			</Icon>
		</IconStyle>
		<BalloonStyle>
			<text><![CDATA[<b>$[name]</b><br/><br/>$[description]<br/><br/><!--$[geDirections]-->]]></text>
		</BalloonStyle>
	</Style>
	<Style id="point171_h">
		<IconStyle>
			<scale>1.5</scale>
			<Icon>
				<href>http://maps.google.com/mapfiles/kml/pal4/icon57.png</href>
			</Icon>
		</IconStyle>
		<BalloonStyle>
			<text><![CDATA[<b>$[name]</b><br/><br/>$[description]<br/><br/><!--$[geDirections]-->]]></text>
		</BalloonStyle>
	</Style>
	<Style id="point175_h">
		<IconStyle>
			<scale>1.5</scale>
			<Icon>
				<href>http://maps.google.com/mapfiles/kml/pal4/icon57.png</href>
			</Icon>
		</IconStyle>
		<BalloonStyle>
			<text><![CDATA[<b>$[name]</b><br/><br/>$[description]<br/><br/><!--$[geDirections]-->]]></text>
		</BalloonStyle>
	</Style>
	<Style id="point179_h">
		<IconStyle>
			<scale>1.5</scale>
			<Icon>
				<href>http://maps.google.com/mapfiles/kml/pal4/icon57.png</href>
			</Icon>
		</IconStyle>
		<BalloonStyle>
			<text><![CDATA[<b>$[name]</b><br/><br/>$[description]<br/><br/><!--$[geDirections]-->]]></text>
		</BalloonStyle>
	</Style>
	<Style id="point183_h">
		<IconStyle>
			<scale>1.5</scale>
			<Icon>
				<href>http://maps.google.com/mapfiles/kml/pal4/icon57.png</href>
			</Icon>
		</IconStyle>
		<BalloonStyle>
			<text><![CDATA[<b>$[name]</b><br/><br/>$[description]<br/><br/><!--$[geDirections]-->]]></text>
		</BalloonStyle>
	</Style>
	<Style id="point75_h">
		<IconStyle>
			<scale>1.5</scale>
			<Icon>
				<href>http://maps.google.com/mapfiles/kml/pal4/icon57.png</href>
			</Icon>
		</IconStyle>
		<BalloonStyle>
			<text><![CDATA[<b>$[name]</b><br/><br/>$[description]<br/><br/><!--$[geDirections]-->]]></text>
		</BalloonStyle>
	</Style>
	<Style id="point187_h">
		<IconStyle>
			<scale>1.5</scale>
			<Icon>
				<href>http://maps.google.com/mapfiles/kml/pal4/icon57.png</href>
			</Icon>
		</IconStyle>
		<BalloonStyle>
			<text><![CDATA[<b>$[name]</b><br/><br/>$[description]<br/><br/><!--$[geDirections]-->]]></text>
		</BalloonStyle>
	</Style>
	<Style id="point79_h">
		<IconStyle>
			<scale>1.5</scale>
			<Icon>
				<href>http://maps.google.com/mapfiles/kml/pal4/icon57.png</href>
			</Icon>
		</IconStyle>
		<BalloonStyle>
			<text><![CDATA[<b>$[name]</b><br/><br/>$[description]<br/><br/><!--$[geDirections]-->]]></text>
		</BalloonStyle>
	</Style>
	<Style id="point83_h">
		<IconStyle>
			<scale>1.5</scale>
			<Icon>
				<href>http://maps.google.com/mapfiles/kml/pal4/icon57.png</href>
			</Icon>
		</IconStyle>
		<BalloonStyle>
			<text><![CDATA[<b>$[name]</b><br/><br/>$[description]<br/><br/><!--$[geDirections]-->]]></text>
		</BalloonStyle>
	</Style>
	<Style id="point87_h">
		<IconStyle>
			<scale>1.5</scale>
			<Icon>
				<href>http://maps.google.com/mapfiles/kml/pal4/icon57.png</href>
			</Icon>
		</IconStyle>
		<BalloonStyle>
			<text><![CDATA[<b>$[name]</b><br/><br/>$[description]<br/><br/><!--$[geDirections]-->]]></text>
		</BalloonStyle>
	</Style>
	<Style id="point91_h">
		<IconStyle>
			<scale>1.5</scale>
			<Icon>
				<href>http://maps.google.com/mapfiles/kml/pal4/icon57.png</href>
			</Icon>
		</IconStyle>
		<BalloonStyle>
			<text><![CDATA[<b>$[name]</b><br/><br/>$[description]<br/><br/><!--$[geDirections]-->]]></text>
		</BalloonStyle>
	</Style>
	<Style id="point95_h">
		<IconStyle>
			<scale>1.5</scale>
			<Icon>
				<href>http://maps.google.com/mapfiles/kml/pal4/icon57.png</href>
			</Icon>
		</IconStyle>
		<BalloonStyle>
			<text><![CDATA[<b>$[name]</b><br/><br/>$[description]<br/><br/><!--$[geDirections]-->]]></text>
		</BalloonStyle>
	</Style>
	<Style id="point18_n">
		<IconStyle>
			<Icon>
				<href>http://maps.google.com/mapfiles/kml/pal4/icon57.png</href>
			</Icon>
		</IconStyle>
	</Style>
	<Style id="point99_h">
		<IconStyle>
			<scale>1.5</scale>
			<Icon>
				<href>http://maps.google.com/mapfiles/kml/pal4/icon57.png</href>
			</Icon>
		</IconStyle>
		<BalloonStyle>
			<text><![CDATA[<b>$[name]</b><br/><br/>$[description]<br/><br/><!--$[geDirections]-->]]></text>
		</BalloonStyle>
	</Style>
	<Style id="point103_h">
		<IconStyle>
			<scale>1.5</scale>
			<Icon>
				<href>http://maps.google.com/mapfiles/kml/pal4/icon57.png</href>
			</Icon>
		</IconStyle>
		<BalloonStyle>
			<text><![CDATA[<b>$[name]</b><br/><br/>$[description]<br/><br/><!--$[geDirections]-->]]></text>
		</BalloonStyle>
	</Style>
	<Style id="point5_n">
		<IconStyle>
			<Icon>
				<href>http://maps.google.com/mapfiles/kml/pal4/icon57.png</href>
			</Icon>
		</IconStyle>
	</Style>
	<Style id="point16_n">
		<IconStyle>
			<Icon>
				<href>http://maps.google.com/mapfiles/kml/pal4/icon57.png</href>
			</Icon>
		</IconStyle>
	</Style>
	<Style id="point162_n">
		<IconStyle>
			<Icon>
				<href>http://maps.google.com/mapfiles/kml/pal4/icon57.png</href>
			</Icon>
		</IconStyle>
	</Style>
	<Style id="point166_n">
		<IconStyle>
			<Icon>
				<href>http://maps.google.com/mapfiles/kml/pal4/icon57.png</href>
			</Icon>
		</IconStyle>
	</Style>
	<Style id="point170_n">
		<IconStyle>
			<Icon>
				<href>http://maps.google.com/mapfiles/kml/pal4/icon57.png</href>
			</Icon>
		</IconStyle>
	</Style>
	<Style id="point174_n">
		<IconStyle>
			<Icon>
				<href>http://maps.google.com/mapfiles/kml/pal4/icon57.png</href>
			</Icon>
		</IconStyle>
	</Style>
	<Style id="point34_h">
		<IconStyle>
			<scale>1.5</scale>
			<Icon>
				<href>http://maps.google.com/mapfiles/kml/pal4/icon57.png</href>
			</Icon>
		</IconStyle>
		<BalloonStyle>
			<text><![CDATA[<b>$[name]</b><br/><br/>$[description]<br/><br/><!--$[geDirections]-->]]></text>
		</BalloonStyle>
	</Style>
	<Style id="point178_n">
		<IconStyle>
			<Icon>
				<href>http://maps.google.com/mapfiles/kml/pal4/icon57.png</href>
			</Icon>
		</IconStyle>
	</Style>
	<StyleMap id="point20Style">
		<Pair>
			<key>normal</key>
			<styleUrl>#point20_n</styleUrl>
		</Pair>
		<Pair>
			<key>highlight</key>
			<styleUrl>#point20_h</styleUrl>
		</Pair>
	</StyleMap>
	<Style id="point38_h">
		<IconStyle>
			<scale>1.5</scale>
			<Icon>
				<href>http://maps.google.com/mapfiles/kml/pal4/icon57.png</href>
			</Icon>
		</IconStyle>
		<BalloonStyle>
			<text><![CDATA[<b>$[name]</b><br/><br/>$[description]<br/><br/><!--$[geDirections]-->]]></text>
		</BalloonStyle>
	</Style>
	<Style id="point182_n">
		<IconStyle>
			<Icon>
				<href>http://maps.google.com/mapfiles/kml/pal4/icon57.png</href>
			</Icon>
		</IconStyle>
	</Style>
	<Style id="point42_h">
		<IconStyle>
			<scale>1.5</scale>
			<Icon>
				<href>http://maps.google.com/mapfiles/kml/pal4/icon57.png</href>
			</Icon>
		</IconStyle>
		<BalloonStyle>
			<text><![CDATA[<b>$[name]</b><br/><br/>$[description]<br/><br/><!--$[geDirections]-->]]></text>
		</BalloonStyle>
	</Style>
	<Style id="point74_n">
		<IconStyle>
			<Icon>
				<href>http://maps.google.com/mapfiles/kml/pal4/icon57.png</href>
			</Icon>
		</IconStyle>
	</Style>
	<Style id="point186_n">
		<IconStyle>
			<Icon>
				<href>http://maps.google.com/mapfiles/kml/pal4/icon57.png</href>
			</Icon>
		</IconStyle>
	</Style>
	<Style id="point46_h">
		<IconStyle>
			<scale>1.5</scale>
			<Icon>
				<href>http://maps.google.com/mapfiles/kml/pal4/icon57.png</href>
			</Icon>
		</IconStyle>
		<BalloonStyle>
			<text><![CDATA[<b>$[name]</b><br/><br/>$[description]<br/><br/><!--$[geDirections]-->]]></text>
		</BalloonStyle>
	</Style>
	<Style id="point78_n">
		<IconStyle>
			<Icon>
				<href>http://maps.google.com/mapfiles/kml/pal4/icon57.png</href>
			</Icon>
		</IconStyle>
	</Style>
	<Style id="point82_n">
		<IconStyle>
			<Icon>
				<href>http://maps.google.com/mapfiles/kml/pal4/icon57.png</href>
			</Icon>
		</IconStyle>
	</Style>
	<Style id="point86_n">
		<IconStyle>
			<Icon>
				<href>http://maps.google.com/mapfiles/kml/pal4/icon57.png</href>
			</Icon>
		</IconStyle>
	</Style>
	<Style id="point90_n">
		<IconStyle>
			<Icon>
				<href>http://maps.google.com/mapfiles/kml/pal4/icon57.png</href>
			</Icon>
		</IconStyle>
	</Style>
	<Style id="point94_n">
		<IconStyle>
			<Icon>
				<href>http://maps.google.com/mapfiles/kml/pal4/icon57.png</href>
			</Icon>
		</IconStyle>
	</Style>
	<Style id="point98_n">
		<IconStyle>
			<Icon>
				<href>http://maps.google.com/mapfiles/kml/pal4/icon57.png</href>
			</Icon>
		</IconStyle>
	</Style>
	<Style id="point102_n">
		<IconStyle>
			<Icon>
				<href>http://maps.google.com/mapfiles/kml/pal4/icon57.png</href>
			</Icon>
		</IconStyle>
	</Style>
	<Style id="point131_h">
		<IconStyle>
			<scale>1.5</scale>
			<Icon>
				<href>http://maps.google.com/mapfiles/kml/pal4/icon57.png</href>
			</Icon>
		</IconStyle>
		<BalloonStyle>
			<text><![CDATA[<b>$[name]</b><br/><br/>$[description]<br/><br/><!--$[geDirections]-->]]></text>
		</BalloonStyle>
	</Style>
	<Style id="point135_h">
		<IconStyle>
			<scale>1.5</scale>
			<Icon>
				<href>http://maps.google.com/mapfiles/kml/pal4/icon57.png</href>
			</Icon>
		</IconStyle>
		<BalloonStyle>
			<text><![CDATA[<b>$[name]</b><br/><br/>$[description]<br/><br/><!--$[geDirections]-->]]></text>
		</BalloonStyle>
	</Style>
	<Style id="point139_h">
		<IconStyle>
			<scale>1.5</scale>
			<Icon>
				<href>http://maps.google.com/mapfiles/kml/pal4/icon57.png</href>
			</Icon>
		</IconStyle>
		<BalloonStyle>
			<text><![CDATA[<b>$[name]</b><br/><br/>$[description]<br/><br/><!--$[geDirections]-->]]></text>
		</BalloonStyle>
	</Style>
	<Style id="point143_h">
		<IconStyle>
			<scale>1.5</scale>
			<Icon>
				<href>http://maps.google.com/mapfiles/kml/pal4/icon57.png</href>
			</Icon>
		</IconStyle>
		<BalloonStyle>
			<text><![CDATA[<b>$[name]</b><br/><br/>$[description]<br/><br/><!--$[geDirections]-->]]></text>
		</BalloonStyle>
	</Style>
	<Style id="point147_h">
		<IconStyle>
			<scale>1.5</scale>
			<Icon>
				<href>http://maps.google.com/mapfiles/kml/pal4/icon57.png</href>
			</Icon>
		</IconStyle>
		<BalloonStyle>
			<text><![CDATA[<b>$[name]</b><br/><br/>$[description]<br/><br/><!--$[geDirections]-->]]></text>
		</BalloonStyle>
	</Style>
	<Style id="point151_h">
		<IconStyle>
			<scale>1.5</scale>
			<Icon>
				<href>http://maps.google.com/mapfiles/kml/pal4/icon57.png</href>
			</Icon>
		</IconStyle>
		<BalloonStyle>
			<text><![CDATA[<b>$[name]</b><br/><br/>$[description]<br/><br/><!--$[geDirections]-->]]></text>
		</BalloonStyle>
	</Style>
	<Style id="point155_h">
		<IconStyle>
			<scale>1.5</scale>
			<Icon>
				<href>http://maps.google.com/mapfiles/kml/pal4/icon57.png</href>
			</Icon>
		</IconStyle>
		<BalloonStyle>
			<text><![CDATA[<b>$[name]</b><br/><br/>$[description]<br/><br/><!--$[geDirections]-->]]></text>
		</BalloonStyle>
	</Style>
	<StyleMap id="point0Style">
		<Pair>
			<key>normal</key>
			<styleUrl>#point0_n</styleUrl>
		</Pair>
		<Pair>
			<key>highlight</key>
			<styleUrl>#point0_h</styleUrl>
		</Pair>
	</StyleMap>
	<StyleMap id="point14Style">
		<Pair>
			<key>normal</key>
			<styleUrl>#point14_n</styleUrl>
		</Pair>
		<Pair>
			<key>highlight</key>
			<styleUrl>#point14_h</styleUrl>
		</Pair>
	</StyleMap>
	<StyleMap id="point160Style">
		<Pair>
			<key>normal</key>
			<styleUrl>#point160_n</styleUrl>
		</Pair>
		<Pair>
			<key>highlight</key>
			<styleUrl>#point160_h</styleUrl>
		</Pair>
	</StyleMap>
	<StyleMap id="point164Style">
		<Pair>
			<key>normal</key>
			<styleUrl>#point164_n</styleUrl>
		</Pair>
		<Pair>
			<key>highlight</key>
			<styleUrl>#point164_h</styleUrl>
		</Pair>
	</StyleMap>
	<StyleMap id="point168Style">
		<Pair>
			<key>normal</key>
			<styleUrl>#point168_n</styleUrl>
		</Pair>
		<Pair>
			<key>highlight</key>
			<styleUrl>#point168_h</styleUrl>
		</Pair>
	</StyleMap>
	<StyleMap id="point172Style">
		<Pair>
			<key>normal</key>
			<styleUrl>#point172_n</styleUrl>
		</Pair>
		<Pair>
			<key>highlight</key>
			<styleUrl>#point172_h</styleUrl>
		</Pair>
	</StyleMap>
	<StyleMap id="point176Style">
		<Pair>
			<key>normal</key>
			<styleUrl>#point176_n</styleUrl>
		</Pair>
		<Pair>
			<key>highlight</key>
			<styleUrl>#point176_h</styleUrl>
		</Pair>
	</StyleMap>
	<StyleMap id="point180Style">
		<Pair>
			<key>normal</key>
			<styleUrl>#point180_n</styleUrl>
		</Pair>
		<Pair>
			<key>highlight</key>
			<styleUrl>#point180_h</styleUrl>
		</Pair>
	</StyleMap>
	<StyleMap id="point72Style">
		<Pair>
			<key>normal</key>
			<styleUrl>#point72_n</styleUrl>
		</Pair>
		<Pair>
			<key>highlight</key>
			<styleUrl>#point72_h</styleUrl>
		</Pair>
	</StyleMap>
	<StyleMap id="point184Style">
		<Pair>
			<key>normal</key>
			<styleUrl>#point184_n</styleUrl>
		</Pair>
		<Pair>
			<key>highlight</key>
			<styleUrl>#point184_h</styleUrl>
		</Pair>
	</StyleMap>
	<StyleMap id="point76Style">
		<Pair>
			<key>normal</key>
			<styleUrl>#point76_n</styleUrl>
		</Pair>
		<Pair>
			<key>highlight</key>
			<styleUrl>#point76_h</styleUrl>
		</Pair>
	</StyleMap>
	<StyleMap id="point188Style">
		<Pair>
			<key>normal</key>
			<styleUrl>#point188_n</styleUrl>
		</Pair>
		<Pair>
			<key>highlight</key>
			<styleUrl>#point188_h</styleUrl>
		</Pair>
	</StyleMap>
	<StyleMap id="point80Style">
		<Pair>
			<key>normal</key>
			<styleUrl>#point80_n</styleUrl>
		</Pair>
		<Pair>
			<key>highlight</key>
			<styleUrl>#point80_h</styleUrl>
		</Pair>
	</StyleMap>
	<StyleMap id="point84Style">
		<Pair>
			<key>normal</key>
			<styleUrl>#point84_n</styleUrl>
		</Pair>
		<Pair>
			<key>highlight</key>
			<styleUrl>#point84_h</styleUrl>
		</Pair>
	</StyleMap>
	<Style id="point49_h">
		<IconStyle>
			<scale>1.5</scale>
			<Icon>
				<href>http://maps.google.com/mapfiles/kml/pal4/icon57.png</href>
			</Icon>
		</IconStyle>
		<BalloonStyle>
			<text><![CDATA[<b>$[name]</b><br/><br/>$[description]<br/><br/><!--$[geDirections]-->]]></text>
		</BalloonStyle>
	</Style>
	<StyleMap id="point88Style">
		<Pair>
			<key>normal</key>
			<styleUrl>#point88_n</styleUrl>
		</Pair>
		<Pair>
			<key>highlight</key>
			<styleUrl>#point88_h</styleUrl>
		</Pair>
	</StyleMap>
	<Style id="point53_h">
		<IconStyle>
			<scale>1.5</scale>
			<Icon>
				<href>http://maps.google.com/mapfiles/kml/pal4/icon57.png</href>
			</Icon>
		</IconStyle>
		<BalloonStyle>
			<text><![CDATA[<b>$[name]</b><br/><br/>$[description]<br/><br/><!--$[geDirections]-->]]></text>
		</BalloonStyle>
	</Style>
	<Style id="point57_h">
		<IconStyle>
			<scale>1.5</scale>
			<Icon>
				<href>http://maps.google.com/mapfiles/kml/pal4/icon57.png</href>
			</Icon>
		</IconStyle>
		<BalloonStyle>
			<text><![CDATA[<b>$[name]</b><br/><br/>$[description]<br/><br/><!--$[geDirections]-->]]></text>
		</BalloonStyle>
	</Style>
	<StyleMap id="point92Style">
		<Pair>
			<key>normal</key>
			<styleUrl>#point92_n</styleUrl>
		</Pair>
		<Pair>
			<key>highlight</key>
			<styleUrl>#point92_h</styleUrl>
		</Pair>
	</StyleMap>
	<Style id="point61_h">
		<IconStyle>
			<scale>1.5</scale>
			<Icon>
				<href>http://maps.google.com/mapfiles/kml/pal4/icon57.png</href>
			</Icon>
		</IconStyle>
		<BalloonStyle>
			<text><![CDATA[<b>$[name]</b><br/><br/>$[description]<br/><br/><!--$[geDirections]-->]]></text>
		</BalloonStyle>
	</Style>
	<StyleMap id="point96Style">
		<Pair>
			<key>normal</key>
			<styleUrl>#point96_n</styleUrl>
		</Pair>
		<Pair>
			<key>highlight</key>
			<styleUrl>#point96_h</styleUrl>
		</Pair>
	</StyleMap>
	<Style id="point33_n">
		<IconStyle>
			<Icon>
				<href>http://maps.google.com/mapfiles/kml/pal4/icon57.png</href>
			</Icon>
		</IconStyle>
	</Style>
	<Style id="point65_h">
		<IconStyle>
			<scale>1.5</scale>
			<Icon>
				<href>http://maps.google.com/mapfiles/kml/pal4/icon57.png</href>
			</Icon>
		</IconStyle>
		<BalloonStyle>
			<text><![CDATA[<b>$[name]</b><br/><br/>$[description]<br/><br/><!--$[geDirections]-->]]></text>
		</BalloonStyle>
	</Style>
	<StyleMap id="point100Style">
		<Pair>
			<key>normal</key>
			<styleUrl>#point100_n</styleUrl>
		</Pair>
		<Pair>
			<key>highlight</key>
			<styleUrl>#point100_h</styleUrl>
		</Pair>
	</StyleMap>
	<Style id="point37_n">
		<IconStyle>
			<Icon>
				<href>http://maps.google.com/mapfiles/kml/pal4/icon57.png</href>
			</Icon>
		</IconStyle>
	</Style>
	<Style id="point69_h">
		<IconStyle>
			<scale>1.5</scale>
			<Icon>
				<href>http://maps.google.com/mapfiles/kml/pal4/icon57.png</href>
			</Icon>
		</IconStyle>
		<BalloonStyle>
			<text><![CDATA[<b>$[name]</b><br/><br/>$[description]<br/><br/><!--$[geDirections]-->]]></text>
		</BalloonStyle>
	</Style>
	<StyleMap id="point104Style">
		<Pair>
			<key>normal</key>
			<styleUrl>#point104_n</styleUrl>
		</Pair>
		<Pair>
			<key>highlight</key>
			<styleUrl>#point104_h</styleUrl>
		</Pair>
	</StyleMap>
	<Style id="point41_n">
		<IconStyle>
			<Icon>
				<href>http://maps.google.com/mapfiles/kml/pal4/icon57.png</href>
			</Icon>
		</IconStyle>
	</Style>
	<Style id="point45_n">
		<IconStyle>
			<Icon>
				<href>http://maps.google.com/mapfiles/kml/pal4/icon57.png</href>
			</Icon>
		</IconStyle>
	</Style>
	<Style id="point134_n">
		<IconStyle>
			<Icon>
				<href>http://maps.google.com/mapfiles/kml/pal4/icon57.png</href>
			</Icon>
		</IconStyle>
	</Style>
	<Style id="point138_n">
		<IconStyle>
			<Icon>
				<href>http://maps.google.com/mapfiles/kml/pal4/icon57.png</href>
			</Icon>
		</IconStyle>
	</Style>
	<Style id="point142_n">
		<IconStyle>
			<Icon>
				<href>http://maps.google.com/mapfiles/kml/pal4/icon57.png</href>
			</Icon>
		</IconStyle>
	</Style>
	<Style id="point146_n">
		<IconStyle>
			<Icon>
				<href>http://maps.google.com/mapfiles/kml/pal4/icon57.png</href>
			</Icon>
		</IconStyle>
	</Style>
	<Style id="point23_h">
		<IconStyle>
			<scale>1.5</scale>
			<Icon>
				<href>http://maps.google.com/mapfiles/kml/pal4/icon57.png</href>
			</Icon>
		</IconStyle>
		<BalloonStyle>
			<text><![CDATA[<b>$[name]</b><br/><br/>$[description]<br/><br/><!--$[geDirections]-->]]></text>
		</BalloonStyle>
	</Style>
	<Style id="point27_h">
		<IconStyle>
			<scale>1.5</scale>
			<Icon>
				<href>http://maps.google.com/mapfiles/kml/pal4/icon57.png</href>
			</Icon>
		</IconStyle>
		<BalloonStyle>
			<text><![CDATA[<b>$[name]</b><br/><br/>$[description]<br/><br/><!--$[geDirections]-->]]></text>
		</BalloonStyle>
	</Style>
	<StyleMap id="point3Style">
		<Pair>
			<key>normal</key>
			<styleUrl>#point3_n</styleUrl>
		</Pair>
		<Pair>
			<key>highlight</key>
			<styleUrl>#point3_h</styleUrl>
		</Pair>
	</StyleMap>
	<Style id="point150_n">
		<IconStyle>
			<Icon>
				<href>http://maps.google.com/mapfiles/kml/pal4/icon57.png</href>
			</Icon>
		</IconStyle>
	</Style>
	<Style id="point154_n">
		<IconStyle>
			<Icon>
				<href>http://maps.google.com/mapfiles/kml/pal4/icon57.png</href>
			</Icon>
		</IconStyle>
	</Style>
	<Style id="point31_h">
		<IconStyle>
			<scale>1.5</scale>
			<Icon>
				<href>http://maps.google.com/mapfiles/kml/pal4/icon57.png</href>
			</Icon>
		</IconStyle>
		<BalloonStyle>
			<text><![CDATA[<b>$[name]</b><br/><br/>$[description]<br/><br/><!--$[geDirections]-->]]></text>
		</BalloonStyle>
	</Style>
	<Style id="point158_n">
		<IconStyle>
			<Icon>
				<href>http://maps.google.com/mapfiles/kml/pal4/icon57.png</href>
			</Icon>
		</IconStyle>
	</Style>
	<Style id="point71_h">
		<IconStyle>
			<scale>1.5</scale>
			<Icon>
				<href>http://maps.google.com/mapfiles/kml/pal4/icon57.png</href>
			</Icon>
		</IconStyle>
		<BalloonStyle>
			<text><![CDATA[<b>$[name]</b><br/><br/>$[description]<br/><br/><!--$[geDirections]-->]]></text>
		</BalloonStyle>
	</Style>
	<StyleMap id="point35Style">
		<Pair>
			<key>normal</key>
			<styleUrl>#point35_n</styleUrl>
		</Pair>
		<Pair>
			<key>highlight</key>
			<styleUrl>#point35_h</styleUrl>
		</Pair>
	</StyleMap>
	<StyleMap id="point39Style">
		<Pair>
			<key>normal</key>
			<styleUrl>#point39_n</styleUrl>
		</Pair>
		<Pair>
			<key>highlight</key>
			<styleUrl>#point39_h</styleUrl>
		</Pair>
	</StyleMap>
	<Style id="point159_h">
		<IconStyle>
			<scale>1.5</scale>
			<Icon>
				<href>http://maps.google.com/mapfiles/kml/pal4/icon57.png</href>
			</Icon>
		</IconStyle>
		<BalloonStyle>
			<text><![CDATA[<b>$[name]</b><br/><br/>$[description]<br/><br/><!--$[geDirections]-->]]></text>
		</BalloonStyle>
	</Style>
	<StyleMap id="point43Style">
		<Pair>
			<key>normal</key>
			<styleUrl>#point43_n</styleUrl>
		</Pair>
		<Pair>
			<key>highlight</key>
			<styleUrl>#point43_h</styleUrl>
		</Pair>
	</StyleMap>
	<Style id="point48_n">
		<IconStyle>
			<Icon>
				<href>http://maps.google.com/mapfiles/kml/pal4/icon57.png</href>
			</Icon>
		</IconStyle>
	</Style>
	<Style id="point52_n">
		<IconStyle>
			<Icon>
				<href>http://maps.google.com/mapfiles/kml/pal4/icon57.png</href>
			</Icon>
		</IconStyle>
	</Style>
	<Style id="point56_n">
		<IconStyle>
			<Icon>
				<href>http://maps.google.com/mapfiles/kml/pal4/icon57.png</href>
			</Icon>
		</IconStyle>
	</Style>
	<Style id="point60_n">
		<IconStyle>
			<Icon>
				<href>http://maps.google.com/mapfiles/kml/pal4/icon57.png</href>
			</Icon>
		</IconStyle>
	</Style>
	<Style id="point64_n">
		<IconStyle>
			<Icon>
				<href>http://maps.google.com/mapfiles/kml/pal4/icon57.png</href>
			</Icon>
		</IconStyle>
	</Style>
	<Style id="point68_n">
		<IconStyle>
			<Icon>
				<href>http://maps.google.com/mapfiles/kml/pal4/icon57.png</href>
			</Icon>
		</IconStyle>
	</Style>
	<StyleMap id="point132Style">
		<Pair>
			<key>normal</key>
			<styleUrl>#point132_n</styleUrl>
		</Pair>
		<Pair>
			<key>highlight</key>
			<styleUrl>#point132_h</styleUrl>
		</Pair>
	</StyleMap>
	<StyleMap id="point136Style">
		<Pair>
			<key>normal</key>
			<styleUrl>#point136_n</styleUrl>
		</Pair>
		<Pair>
			<key>highlight</key>
			<styleUrl>#point136_h</styleUrl>
		</Pair>
	</StyleMap>
	<StyleMap id="point140Style">
		<Pair>
			<key>normal</key>
			<styleUrl>#point140_n</styleUrl>
		</Pair>
		<Pair>
			<key>highlight</key>
			<styleUrl>#point140_h</styleUrl>
		</Pair>
	</StyleMap>
	<StyleMap id="point144Style">
		<Pair>
			<key>normal</key>
			<styleUrl>#point144_n</styleUrl>
		</Pair>
		<Pair>
			<key>highlight</key>
			<styleUrl>#point144_h</styleUrl>
		</Pair>
	</StyleMap>
	<StyleMap id="point148Style">
		<Pair>
			<key>normal</key>
			<styleUrl>#point148_n</styleUrl>
		</Pair>
		<Pair>
			<key>highlight</key>
			<styleUrl>#point148_h</styleUrl>
		</Pair>
	</StyleMap>
	<StyleMap id="point152Style">
		<Pair>
			<key>normal</key>
			<styleUrl>#point152_n</styleUrl>
		</Pair>
		<Pair>
			<key>highlight</key>
			<styleUrl>#point152_h</styleUrl>
		</Pair>
	</StyleMap>
	<StyleMap id="point156Style">
		<Pair>
			<key>normal</key>
			<styleUrl>#point156_n</styleUrl>
		</Pair>
		<Pair>
			<key>highlight</key>
			<styleUrl>#point156_h</styleUrl>
		</Pair>
	</StyleMap>
	<Style id="point106_h">
		<IconStyle>
			<scale>1.5</scale>
			<Icon>
				<href>http://maps.google.com/mapfiles/kml/pal4/icon57.png</href>
			</Icon>
		</IconStyle>
		<BalloonStyle>
			<text><![CDATA[<b>$[name]</b><br/><br/>$[description]<br/><br/><!--$[geDirections]-->]]></text>
		</BalloonStyle>
	</Style>
	<Style id="point22_n">
		<IconStyle>
			<Icon>
				<href>http://maps.google.com/mapfiles/kml/pal4/icon57.png</href>
			</Icon>
		</IconStyle>
	</Style>
	<Style id="point9_n">
		<IconStyle>
			<Icon>
				<href>http://maps.google.com/mapfiles/kml/pal4/icon57.png</href>
			</Icon>
		</IconStyle>
	</Style>
	<Style id="point26_n">
		<IconStyle>
			<Icon>
				<href>http://maps.google.com/mapfiles/kml/pal4/icon57.png</href>
			</Icon>
		</IconStyle>
	</Style>
	<Style id="point30_n">
		<IconStyle>
			<Icon>
				<href>http://maps.google.com/mapfiles/kml/pal4/icon57.png</href>
			</Icon>
		</IconStyle>
	</Style>
	<Style id="point2_h">
		<IconStyle>
			<scale>1.5</scale>
			<Icon>
				<href>http://maps.google.com/mapfiles/kml/pal4/icon57.png</href>
			</Icon>
		</IconStyle>
		<BalloonStyle>
			<text><![CDATA[<b>$[name]</b><br/><br/>$[description]<br/><br/><!--$[geDirections]-->]]></text>
		</BalloonStyle>
	</Style>
	<Style id="point109_h">
		<IconStyle>
			<scale>1.5</scale>
			<Icon>
				<href>http://maps.google.com/mapfiles/kml/pal4/icon57.png</href>
			</Icon>
		</IconStyle>
		<BalloonStyle>
			<text><![CDATA[<b>$[name]</b><br/><br/>$[description]<br/><br/><!--$[geDirections]-->]]></text>
		</BalloonStyle>
	</Style>
	<Style id="point113_h">
		<IconStyle>
			<scale>1.5</scale>
			<Icon>
				<href>http://maps.google.com/mapfiles/kml/pal4/icon57.png</href>
			</Icon>
		</IconStyle>
		<BalloonStyle>
			<text><![CDATA[<b>$[name]</b><br/><br/>$[description]<br/><br/><!--$[geDirections]-->]]></text>
		</BalloonStyle>
	</Style>
	<Style id="point1_n">
		<IconStyle>
			<Icon>
				<href>http://maps.google.com/mapfiles/kml/pal4/icon57.png</href>
			</Icon>
		</IconStyle>
	</Style>
	<Style id="point117_h">
		<IconStyle>
			<scale>1.5</scale>
			<Icon>
				<href>http://maps.google.com/mapfiles/kml/pal4/icon57.png</href>
			</Icon>
		</IconStyle>
		<BalloonStyle>
			<text><![CDATA[<b>$[name]</b><br/><br/>$[description]<br/><br/><!--$[geDirections]-->]]></text>
		</BalloonStyle>
	</Style>
	<Style id="point10_h">
		<IconStyle>
			<scale>1.5</scale>
			<Icon>
				<href>http://maps.google.com/mapfiles/kml/pal4/icon57.png</href>
			</Icon>
		</IconStyle>
		<BalloonStyle>
			<text><![CDATA[<b>$[name]</b><br/><br/>$[description]<br/><br/><!--$[geDirections]-->]]></text>
		</BalloonStyle>
	</Style>
	<Style id="point121_h">
		<IconStyle>
			<scale>1.5</scale>
			<Icon>
				<href>http://maps.google.com/mapfiles/kml/pal4/icon57.png</href>
			</Icon>
		</IconStyle>
		<BalloonStyle>
			<text><![CDATA[<b>$[name]</b><br/><br/>$[description]<br/><br/><!--$[geDirections]-->]]></text>
		</BalloonStyle>
	</Style>
	<Style id="point21_h">
		<IconStyle>
			<scale>1.5</scale>
			<Icon>
				<href>http://maps.google.com/mapfiles/kml/pal4/icon57.png</href>
			</Icon>
		</IconStyle>
		<BalloonStyle>
			<text><![CDATA[<b>$[name]</b><br/><br/>$[description]<br/><br/><!--$[geDirections]-->]]></text>
		</BalloonStyle>
	</Style>
	<Style id="point125_h">
		<IconStyle>
			<scale>1.5</scale>
			<Icon>
				<href>http://maps.google.com/mapfiles/kml/pal4/icon57.png</href>
			</Icon>
		</IconStyle>
		<BalloonStyle>
			<text><![CDATA[<b>$[name]</b><br/><br/>$[description]<br/><br/><!--$[geDirections]-->]]></text>
		</BalloonStyle>
	</Style>
	<StyleMap id="point50Style">
		<Pair>
			<key>normal</key>
			<styleUrl>#point50_n</styleUrl>
		</Pair>
		<Pair>
			<key>highlight</key>
			<styleUrl>#point50_h</styleUrl>
		</Pair>
	</StyleMap>
	<StyleMap id="point54Style">
		<Pair>
			<key>normal</key>
			<styleUrl>#point54_n</styleUrl>
		</Pair>
		<Pair>
			<key>highlight</key>
			<styleUrl>#point54_h</styleUrl>
		</Pair>
	</StyleMap>
	<StyleMap id="point58Style">
		<Pair>
			<key>normal</key>
			<styleUrl>#point58_n</styleUrl>
		</Pair>
		<Pair>
			<key>highlight</key>
			<styleUrl>#point58_h</styleUrl>
		</Pair>
	</StyleMap>
	<StyleMap id="point62Style">
		<Pair>
			<key>normal</key>
			<styleUrl>#point62_n</styleUrl>
		</Pair>
		<Pair>
			<key>highlight</key>
			<styleUrl>#point62_h</styleUrl>
		</Pair>
	</StyleMap>
	<StyleMap id="point66Style">
		<Pair>
			<key>normal</key>
			<styleUrl>#point66_n</styleUrl>
		</Pair>
		<Pair>
			<key>highlight</key>
			<styleUrl>#point66_h</styleUrl>
		</Pair>
	</StyleMap>
	<StyleMap id="point105Style">
		<Pair>
			<key>normal</key>
			<styleUrl>#point105_n</styleUrl>
		</Pair>
		<Pair>
			<key>highlight</key>
			<styleUrl>#point105_h</styleUrl>
		</Pair>
	</StyleMap>
	<Style id="point130_n">
		<IconStyle>
			<Icon>
				<href>http://maps.google.com/mapfiles/kml/pal4/icon57.png</href>
			</Icon>
		</IconStyle>
	</Style>
	<StyleMap id="point7Style">
		<Pair>
			<key>normal</key>
			<styleUrl>#point7_n</styleUrl>
		</Pair>
		<Pair>
			<key>highlight</key>
			<styleUrl>#point7_h</styleUrl>
		</Pair>
	</StyleMap>
	<StyleMap id="point24Style">
		<Pair>
			<key>normal</key>
			<styleUrl>#point24_n</styleUrl>
		</Pair>
		<Pair>
			<key>highlight</key>
			<styleUrl>#point24_h</styleUrl>
		</Pair>
	</StyleMap>
	<StyleMap id="point28Style">
		<Pair>
			<key>normal</key>
			<styleUrl>#point28_n</styleUrl>
		</Pair>
		<Pair>
			<key>highlight</key>
			<styleUrl>#point28_h</styleUrl>
		</Pair>
	</StyleMap>
	<Style id="point108_n">
		<IconStyle>
			<Icon>
				<href>http://maps.google.com/mapfiles/kml/pal4/icon57.png</href>
			</Icon>
		</IconStyle>
	</Style>
	<Style id="point112_n">
		<IconStyle>
			<Icon>
				<href>http://maps.google.com/mapfiles/kml/pal4/icon57.png</href>
			</Icon>
		</IconStyle>
	</Style>
	<Style id="point116_n">
		<IconStyle>
			<Icon>
				<href>http://maps.google.com/mapfiles/kml/pal4/icon57.png</href>
			</Icon>
		</IconStyle>
	</Style>
	<Style id="point120_n">
		<IconStyle>
			<Icon>
				<href>http://maps.google.com/mapfiles/kml/pal4/icon57.png</href>
			</Icon>
		</IconStyle>
	</Style>
	<Style id="point13_n">
		<IconStyle>
			<Icon>
				<href>http://maps.google.com/mapfiles/kml/pal4/icon57.png</href>
			</Icon>
		</IconStyle>
	</Style>
	<Style id="point124_n">
		<IconStyle>
			<Icon>
				<href>http://maps.google.com/mapfiles/kml/pal4/icon57.png</href>
			</Icon>
		</IconStyle>
	</Style>
	<Style id="point20_h">
		<IconStyle>
			<scale>1.5</scale>
			<Icon>
				<href>http://maps.google.com/mapfiles/kml/pal4/icon57.png</href>
			</Icon>
		</IconStyle>
		<BalloonStyle>
			<text><![CDATA[<b>$[name]</b><br/><br/>$[description]<br/><br/><!--$[geDirections]-->]]></text>
		</BalloonStyle>
	</Style>
	<Style id="point126_n">
		<IconStyle>
			<Icon>
				<href>http://maps.google.com/mapfiles/kml/pal4/icon57.png</href>
			</Icon>
		</IconStyle>
	</Style>
	<StyleMap id="point110Style">
		<Pair>
			<key>normal</key>
			<styleUrl>#point110_n</styleUrl>
		</Pair>
		<Pair>
			<key>highlight</key>
			<styleUrl>#point110_h</styleUrl>
		</Pair>
	</StyleMap>
	<StyleMap id="point114Style">
		<Pair>
			<key>normal</key>
			<styleUrl>#point114_n</styleUrl>
		</Pair>
		<Pair>
			<key>highlight</key>
			<styleUrl>#point114_h</styleUrl>
		</Pair>
	</StyleMap>
	<StyleMap id="point118Style">
		<Pair>
			<key>normal</key>
			<styleUrl>#point118_n</styleUrl>
		</Pair>
		<Pair>
			<key>highlight</key>
			<styleUrl>#point118_h</styleUrl>
		</Pair>
	</StyleMap>
	<StyleMap id="point11Style">
		<Pair>
			<key>normal</key>
			<styleUrl>#point11_n</styleUrl>
		</Pair>
		<Pair>
			<key>highlight</key>
			<styleUrl>#point11_h</styleUrl>
		</Pair>
	</StyleMap>
	<StyleMap id="point122Style">
		<Pair>
			<key>normal</key>
			<styleUrl>#point122_n</styleUrl>
		</Pair>
		<Pair>
			<key>highlight</key>
			<styleUrl>#point122_h</styleUrl>
		</Pair>
	</StyleMap>
	<Style id="point160_h">
		<IconStyle>
			<scale>1.5</scale>
			<Icon>
				<href>http://maps.google.com/mapfiles/kml/pal4/icon57.png</href>
			</Icon>
		</IconStyle>
		<BalloonStyle>
			<text><![CDATA[<b>$[name]</b><br/><br/>$[description]<br/><br/><!--$[geDirections]-->]]></text>
		</BalloonStyle>
	</Style>
	<Style id="point164_h">
		<IconStyle>
			<scale>1.5</scale>
			<Icon>
				<href>http://maps.google.com/mapfiles/kml/pal4/icon57.png</href>
			</Icon>
		</IconStyle>
		<BalloonStyle>
			<text><![CDATA[<b>$[name]</b><br/><br/>$[description]<br/><br/><!--$[geDirections]-->]]></text>
		</BalloonStyle>
	</Style>
	<Style id="point168_h">
		<IconStyle>
			<scale>1.5</scale>
			<Icon>
				<href>http://maps.google.com/mapfiles/kml/pal4/icon57.png</href>
			</Icon>
		</IconStyle>
		<BalloonStyle>
			<text><![CDATA[<b>$[name]</b><br/><br/>$[description]<br/><br/><!--$[geDirections]-->]]></text>
		</BalloonStyle>
	</Style>
	<Style id="point172_h">
		<IconStyle>
			<scale>1.5</scale>
			<Icon>
				<href>http://maps.google.com/mapfiles/kml/pal4/icon57.png</href>
			</Icon>
		</IconStyle>
		<BalloonStyle>
			<text><![CDATA[<b>$[name]</b><br/><br/>$[description]<br/><br/><!--$[geDirections]-->]]></text>
		</BalloonStyle>
	</Style>
	<Style id="point176_h">
		<IconStyle>
			<scale>1.5</scale>
			<Icon>
				<href>http://maps.google.com/mapfiles/kml/pal4/icon57.png</href>
			</Icon>
		</IconStyle>
		<BalloonStyle>
			<text><![CDATA[<b>$[name]</b><br/><br/>$[description]<br/><br/><!--$[geDirections]-->]]></text>
		</BalloonStyle>
	</Style>
	<Style id="point180_h">
		<IconStyle>
			<scale>1.5</scale>
			<Icon>
				<href>http://maps.google.com/mapfiles/kml/pal4/icon57.png</href>
			</Icon>
		</IconStyle>
		<BalloonStyle>
			<text><![CDATA[<b>$[name]</b><br/><br/>$[description]<br/><br/><!--$[geDirections]-->]]></text>
		</BalloonStyle>
	</Style>
	<Style id="point72_h">
		<IconStyle>
			<scale>1.5</scale>
			<Icon>
				<href>http://maps.google.com/mapfiles/kml/pal4/icon57.png</href>
			</Icon>
		</IconStyle>
		<BalloonStyle>
			<text><![CDATA[<b>$[name]</b><br/><br/>$[description]<br/><br/><!--$[geDirections]-->]]></text>
		</BalloonStyle>
	</Style>
	<Style id="point184_h">
		<IconStyle>
			<scale>1.5</scale>
			<Icon>
				<href>http://maps.google.com/mapfiles/kml/pal4/icon57.png</href>
			</Icon>
		</IconStyle>
		<BalloonStyle>
			<text><![CDATA[<b>$[name]</b><br/><br/>$[description]<br/><br/><!--$[geDirections]-->]]></text>
		</BalloonStyle>
	</Style>
	<Style id="point76_h">
		<IconStyle>
			<scale>1.5</scale>
			<Icon>
				<href>http://maps.google.com/mapfiles/kml/pal4/icon57.png</href>
			</Icon>
		</IconStyle>
		<BalloonStyle>
			<text><![CDATA[<b>$[name]</b><br/><br/>$[description]<br/><br/><!--$[geDirections]-->]]></text>
		</BalloonStyle>
	</Style>
	<Style id="point188_h">
		<IconStyle>
			<scale>1.5</scale>
			<Icon>
				<href>http://maps.google.com/mapfiles/kml/pal4/icon57.png</href>
			</Icon>
		</IconStyle>
		<BalloonStyle>
			<text><![CDATA[<b>$[name]</b><br/><br/>$[description]<br/><br/><!--$[geDirections]-->]]></text>
		</BalloonStyle>
	</Style>
	<Style id="point80_h">
		<IconStyle>
			<scale>1.5</scale>
			<Icon>
				<href>http://maps.google.com/mapfiles/kml/pal4/icon57.png</href>
			</Icon>
		</IconStyle>
		<BalloonStyle>
			<text><![CDATA[<b>$[name]</b><br/><br/>$[description]<br/><br/><!--$[geDirections]-->]]></text>
		</BalloonStyle>
	</Style>
	<Style id="point129_n">
		<IconStyle>
			<Icon>
				<href>http://maps.google.com/mapfiles/kml/pal4/icon57.png</href>
			</Icon>
		</IconStyle>
	</Style>
	<Style id="point84_h">
		<IconStyle>
			<scale>1.5</scale>
			<Icon>
				<href>http://maps.google.com/mapfiles/kml/pal4/icon57.png</href>
			</Icon>
		</IconStyle>
		<BalloonStyle>
			<text><![CDATA[<b>$[name]</b><br/><br/>$[description]<br/><br/><!--$[geDirections]-->]]></text>
		</BalloonStyle>
	</Style>
	<Style id="point88_h">
		<IconStyle>
			<scale>1.5</scale>
			<Icon>
				<href>http://maps.google.com/mapfiles/kml/pal4/icon57.png</href>
			</Icon>
		</IconStyle>
		<BalloonStyle>
			<text><![CDATA[<b>$[name]</b><br/><br/>$[description]<br/><br/><!--$[geDirections]-->]]></text>
		</BalloonStyle>
	</Style>
	<Style id="point92_h">
		<IconStyle>
			<scale>1.5</scale>
			<Icon>
				<href>http://maps.google.com/mapfiles/kml/pal4/icon57.png</href>
			</Icon>
		</IconStyle>
		<BalloonStyle>
			<text><![CDATA[<b>$[name]</b><br/><br/>$[description]<br/><br/><!--$[geDirections]-->]]></text>
		</BalloonStyle>
	</Style>
	<Style id="point96_h">
		<IconStyle>
			<scale>1.5</scale>
			<Icon>
				<href>http://maps.google.com/mapfiles/kml/pal4/icon57.png</href>
			</Icon>
		</IconStyle>
		<BalloonStyle>
			<text><![CDATA[<b>$[name]</b><br/><br/>$[description]<br/><br/><!--$[geDirections]-->]]></text>
		</BalloonStyle>
	</Style>
	<Style id="point19_n">
		<IconStyle>
			<Icon>
				<href>http://maps.google.com/mapfiles/kml/pal4/icon57.png</href>
			</Icon>
		</IconStyle>
	</Style>
	<Style id="point100_h">
		<IconStyle>
			<scale>1.5</scale>
			<Icon>
				<href>http://maps.google.com/mapfiles/kml/pal4/icon57.png</href>
			</Icon>
		</IconStyle>
		<BalloonStyle>
			<text><![CDATA[<b>$[name]</b><br/><br/>$[description]<br/><br/><!--$[geDirections]-->]]></text>
		</BalloonStyle>
	</Style>
	<Style id="point104_h">
		<IconStyle>
			<scale>1.5</scale>
			<Icon>
				<href>http://maps.google.com/mapfiles/kml/pal4/icon57.png</href>
			</Icon>
		</IconStyle>
		<BalloonStyle>
			<text><![CDATA[<b>$[name]</b><br/><br/>$[description]<br/><br/><!--$[geDirections]-->]]></text>
		</BalloonStyle>
	</Style>
	<StyleMap id="point158Style">
		<Pair>
			<key>normal</key>
			<styleUrl>#point158_n</styleUrl>
		</Pair>
		<Pair>
			<key>highlight</key>
			<styleUrl>#point158_h</styleUrl>
		</Pair>
	</StyleMap>
	<Style id="point6_n">
		<IconStyle>
			<Icon>
				<href>http://maps.google.com/mapfiles/kml/pal4/icon57.png</href>
			</Icon>
		</IconStyle>
	</Style>
	<Style id="point17_n">
		<IconStyle>
			<Icon>
				<href>http://maps.google.com/mapfiles/kml/pal4/icon57.png</href>
			</Icon>
		</IconStyle>
	</Style>
	<Style id="point163_n">
		<IconStyle>
			<Icon>
				<href>http://maps.google.com/mapfiles/kml/pal4/icon57.png</href>
			</Icon>
		</IconStyle>
	</Style>
	<Style id="point167_n">
		<IconStyle>
			<Icon>
				<href>http://maps.google.com/mapfiles/kml/pal4/icon57.png</href>
			</Icon>
		</IconStyle>
	</Style>
	<Style id="point171_n">
		<IconStyle>
			<Icon>
				<href>http://maps.google.com/mapfiles/kml/pal4/icon57.png</href>
			</Icon>
		</IconStyle>
	</Style>
	<Style id="point175_n">
		<IconStyle>
			<Icon>
				<href>http://maps.google.com/mapfiles/kml/pal4/icon57.png</href>
			</Icon>
		</IconStyle>
	</Style>
	<Style id="point35_h">
		<IconStyle>
			<scale>1.5</scale>
			<Icon>
				<href>http://maps.google.com/mapfiles/kml/pal4/icon57.png</href>
			</Icon>
		</IconStyle>
		<BalloonStyle>
			<text><![CDATA[<b>$[name]</b><br/><br/>$[description]<br/><br/><!--$[geDirections]-->]]></text>
		</BalloonStyle>
	</Style>
	<Style id="point179_n">
		<IconStyle>
			<Icon>
				<href>http://maps.google.com/mapfiles/kml/pal4/icon57.png</href>
			</Icon>
		</IconStyle>
	</Style>
	<Style id="point39_h">
		<IconStyle>
			<scale>1.5</scale>
			<Icon>
				<href>http://maps.google.com/mapfiles/kml/pal4/icon57.png</href>
			</Icon>
		</IconStyle>
		<BalloonStyle>
			<text><![CDATA[<b>$[name]</b><br/><br/>$[description]<br/><br/><!--$[geDirections]-->]]></text>
		</BalloonStyle>
	</Style>
	<Style id="point183_n">
		<IconStyle>
			<Icon>
				<href>http://maps.google.com/mapfiles/kml/pal4/icon57.png</href>
			</Icon>
		</IconStyle>
	</Style>
	<Style id="point75_n">
		<IconStyle>
			<Icon>
				<href>http://maps.google.com/mapfiles/kml/pal4/icon57.png</href>
			</Icon>
		</IconStyle>
	</Style>
	<Style id="point43_h">
		<IconStyle>
			<scale>1.5</scale>
			<Icon>
				<href>http://maps.google.com/mapfiles/kml/pal4/icon57.png</href>
			</Icon>
		</IconStyle>
		<BalloonStyle>
			<text><![CDATA[<b>$[name]</b><br/><br/>$[description]<br/><br/><!--$[geDirections]-->]]></text>
		</BalloonStyle>
	</Style>
	<Style id="point187_n">
		<IconStyle>
			<Icon>
				<href>http://maps.google.com/mapfiles/kml/pal4/icon57.png</href>
			</Icon>
		</IconStyle>
	</Style>
	<StyleMap id="point70Style">
		<Pair>
			<key>normal</key>
			<styleUrl>#point70_n</styleUrl>
		</Pair>
		<Pair>
			<key>highlight</key>
			<styleUrl>#point70_h</styleUrl>
		</Pair>
	</StyleMap>
	<Style id="point79_n">
		<IconStyle>
			<Icon>
				<href>http://maps.google.com/mapfiles/kml/pal4/icon57.png</href>
			</Icon>
		</IconStyle>
	</Style>
	<Style id="point83_n">
		<IconStyle>
			<Icon>
				<href>http://maps.google.com/mapfiles/kml/pal4/icon57.png</href>
			</Icon>
		</IconStyle>
	</Style>
	<Style id="point87_n">
		<IconStyle>
			<Icon>
				<href>http://maps.google.com/mapfiles/kml/pal4/icon57.png</href>
			</Icon>
		</IconStyle>
	</Style>
	<Style id="point91_n">
		<IconStyle>
			<Icon>
				<href>http://maps.google.com/mapfiles/kml/pal4/icon57.png</href>
			</Icon>
		</IconStyle>
	</Style>
	<Style id="point95_n">
		<IconStyle>
			<Icon>
				<href>http://maps.google.com/mapfiles/kml/pal4/icon57.png</href>
			</Icon>
		</IconStyle>
	</Style>
	<Style id="point99_n">
		<IconStyle>
			<Icon>
				<href>http://maps.google.com/mapfiles/kml/pal4/icon57.png</href>
			</Icon>
		</IconStyle>
	</Style>
	<Style id="point103_n">
		<IconStyle>
			<Icon>
				<href>http://maps.google.com/mapfiles/kml/pal4/icon57.png</href>
			</Icon>
		</IconStyle>
	</Style>
	<Style id="point132_h">
		<IconStyle>
			<scale>1.5</scale>
			<Icon>
				<href>http://maps.google.com/mapfiles/kml/pal4/icon57.png</href>
			</Icon>
		</IconStyle>
		<BalloonStyle>
			<text><![CDATA[<b>$[name]</b><br/><br/>$[description]<br/><br/><!--$[geDirections]-->]]></text>
		</BalloonStyle>
	</Style>
	<Style id="point0_n">
		<IconStyle>
			<Icon>
				<href>http://maps.google.com/mapfiles/kml/pal4/icon57.png</href>
			</Icon>
		</IconStyle>
	</Style>
	<Style id="point136_h">
		<IconStyle>
			<scale>1.5</scale>
			<Icon>
				<href>http://maps.google.com/mapfiles/kml/pal4/icon57.png</href>
			</Icon>
		</IconStyle>
		<BalloonStyle>
			<text><![CDATA[<b>$[name]</b><br/><br/>$[description]<br/><br/><!--$[geDirections]-->]]></text>
		</BalloonStyle>
	</Style>
	<Style id="point140_h">
		<IconStyle>
			<scale>1.5</scale>
			<Icon>
				<href>http://maps.google.com/mapfiles/kml/pal4/icon57.png</href>
			</Icon>
		</IconStyle>
		<BalloonStyle>
			<text><![CDATA[<b>$[name]</b><br/><br/>$[description]<br/><br/><!--$[geDirections]-->]]></text>
		</BalloonStyle>
	</Style>
	<Style id="point144_h">
		<IconStyle>
			<scale>1.5</scale>
			<Icon>
				<href>http://maps.google.com/mapfiles/kml/pal4/icon57.png</href>
			</Icon>
		</IconStyle>
		<BalloonStyle>
			<text><![CDATA[<b>$[name]</b><br/><br/>$[description]<br/><br/><!--$[geDirections]-->]]></text>
		</BalloonStyle>
	</Style>
	<Style id="point148_h">
		<IconStyle>
			<scale>1.5</scale>
			<Icon>
				<href>http://maps.google.com/mapfiles/kml/pal4/icon57.png</href>
			</Icon>
		</IconStyle>
		<BalloonStyle>
			<text><![CDATA[<b>$[name]</b><br/><br/>$[description]<br/><br/><!--$[geDirections]-->]]></text>
		</BalloonStyle>
	</Style>
	<Style id="point152_h">
		<IconStyle>
			<scale>1.5</scale>
			<Icon>
				<href>http://maps.google.com/mapfiles/kml/pal4/icon57.png</href>
			</Icon>
		</IconStyle>
		<BalloonStyle>
			<text><![CDATA[<b>$[name]</b><br/><br/>$[description]<br/><br/><!--$[geDirections]-->]]></text>
		</BalloonStyle>
	</Style>
	<Style id="point156_h">
		<IconStyle>
			<scale>1.5</scale>
			<Icon>
				<href>http://maps.google.com/mapfiles/kml/pal4/icon57.png</href>
			</Icon>
		</IconStyle>
		<BalloonStyle>
			<text><![CDATA[<b>$[name]</b><br/><br/>$[description]<br/><br/><!--$[geDirections]-->]]></text>
		</BalloonStyle>
	</Style>
	<StyleMap id="point15Style">
		<Pair>
			<key>normal</key>
			<styleUrl>#point15_n</styleUrl>
		</Pair>
		<Pair>
			<key>highlight</key>
			<styleUrl>#point15_h</styleUrl>
		</Pair>
	</StyleMap>
	<StyleMap id="point161Style">
		<Pair>
			<key>normal</key>
			<styleUrl>#point161_n</styleUrl>
		</Pair>
		<Pair>
			<key>highlight</key>
			<styleUrl>#point161_h</styleUrl>
		</Pair>
	</StyleMap>
	<StyleMap id="point165Style">
		<Pair>
			<key>normal</key>
			<styleUrl>#point165_n</styleUrl>
		</Pair>
		<Pair>
			<key>highlight</key>
			<styleUrl>#point165_h</styleUrl>
		</Pair>
	</StyleMap>
	<StyleMap id="point169Style">
		<Pair>
			<key>normal</key>
			<styleUrl>#point169_n</styleUrl>
		</Pair>
		<Pair>
			<key>highlight</key>
			<styleUrl>#point169_h</styleUrl>
		</Pair>
	</StyleMap>
	<StyleMap id="point173Style">
		<Pair>
			<key>normal</key>
			<styleUrl>#point173_n</styleUrl>
		</Pair>
		<Pair>
			<key>highlight</key>
			<styleUrl>#point173_h</styleUrl>
		</Pair>
	</StyleMap>
	<StyleMap id="point177Style">
		<Pair>
			<key>normal</key>
			<styleUrl>#point177_n</styleUrl>
		</Pair>
		<Pair>
			<key>highlight</key>
			<styleUrl>#point177_h</styleUrl>
		</Pair>
	</StyleMap>
	<StyleMap id="point181Style">
		<Pair>
			<key>normal</key>
			<styleUrl>#point181_n</styleUrl>
		</Pair>
		<Pair>
			<key>highlight</key>
			<styleUrl>#point181_h</styleUrl>
		</Pair>
	</StyleMap>
	<StyleMap id="point73Style">
		<Pair>
			<key>normal</key>
			<styleUrl>#point73_n</styleUrl>
		</Pair>
		<Pair>
			<key>highlight</key>
			<styleUrl>#point73_h</styleUrl>
		</Pair>
	</StyleMap>
	<StyleMap id="point185Style">
		<Pair>
			<key>normal</key>
			<styleUrl>#point185_n</styleUrl>
		</Pair>
		<Pair>
			<key>highlight</key>
			<styleUrl>#point185_h</styleUrl>
		</Pair>
	</StyleMap>
	<StyleMap id="point77Style">
		<Pair>
			<key>normal</key>
			<styleUrl>#point77_n</styleUrl>
		</Pair>
		<Pair>
			<key>highlight</key>
			<styleUrl>#point77_h</styleUrl>
		</Pair>
	</StyleMap>
	<StyleMap id="point81Style">
		<Pair>
			<key>normal</key>
			<styleUrl>#point81_n</styleUrl>
		</Pair>
		<Pair>
			<key>highlight</key>
			<styleUrl>#point81_h</styleUrl>
		</Pair>
	</StyleMap>
	<Style id="point50_h">
		<IconStyle>
			<scale>1.5</scale>
			<Icon>
				<href>http://maps.google.com/mapfiles/kml/pal4/icon57.png</href>
			</Icon>
		</IconStyle>
		<BalloonStyle>
			<text><![CDATA[<b>$[name]</b><br/><br/>$[description]<br/><br/><!--$[geDirections]-->]]></text>
		</BalloonStyle>
	</Style>
	<StyleMap id="point85Style">
		<Pair>
			<key>normal</key>
			<styleUrl>#point85_n</styleUrl>
		</Pair>
		<Pair>
			<key>highlight</key>
			<styleUrl>#point85_h</styleUrl>
		</Pair>
	</StyleMap>
	<Style id="point54_h">
		<IconStyle>
			<scale>1.5</scale>
			<Icon>
				<href>http://maps.google.com/mapfiles/kml/pal4/icon57.png</href>
			</Icon>
		</IconStyle>
		<BalloonStyle>
			<text><![CDATA[<b>$[name]</b><br/><br/>$[description]<br/><br/><!--$[geDirections]-->]]></text>
		</BalloonStyle>
	</Style>
	<StyleMap id="point89Style">
		<Pair>
			<key>normal</key>
			<styleUrl>#point89_n</styleUrl>
		</Pair>
		<Pair>
			<key>highlight</key>
			<styleUrl>#point89_h</styleUrl>
		</Pair>
	</StyleMap>
	<Style id="point58_h">
		<IconStyle>
			<scale>1.5</scale>
			<Icon>
				<href>http://maps.google.com/mapfiles/kml/pal4/icon57.png</href>
			</Icon>
		</IconStyle>
		<BalloonStyle>
			<text><![CDATA[<b>$[name]</b><br/><br/>$[description]<br/><br/><!--$[geDirections]-->]]></text>
		</BalloonStyle>
	</Style>
	<StyleMap id="point93Style">
		<Pair>
			<key>normal</key>
			<styleUrl>#point93_n</styleUrl>
		</Pair>
		<Pair>
			<key>highlight</key>
			<styleUrl>#point93_h</styleUrl>
		</Pair>
	</StyleMap>
	<StyleMap id="point97Style">
		<Pair>
			<key>normal</key>
			<styleUrl>#point97_n</styleUrl>
		</Pair>
		<Pair>
			<key>highlight</key>
			<styleUrl>#point97_h</styleUrl>
		</Pair>
	</StyleMap>
	<Style id="point34_n">
		<IconStyle>
			<Icon>
				<href>http://maps.google.com/mapfiles/kml/pal4/icon57.png</href>
			</Icon>
		</IconStyle>
	</Style>
	<Style id="point62_h">
		<IconStyle>
			<scale>1.5</scale>
			<Icon>
				<href>http://maps.google.com/mapfiles/kml/pal4/icon57.png</href>
			</Icon>
		</IconStyle>
		<BalloonStyle>
			<text><![CDATA[<b>$[name]</b><br/><br/>$[description]<br/><br/><!--$[geDirections]-->]]></text>
		</BalloonStyle>
	</Style>
	<Style id="point66_h">
		<IconStyle>
			<scale>1.5</scale>
			<Icon>
				<href>http://maps.google.com/mapfiles/kml/pal4/icon57.png</href>
			</Icon>
		</IconStyle>
		<BalloonStyle>
			<text><![CDATA[<b>$[name]</b><br/><br/>$[description]<br/><br/><!--$[geDirections]-->]]></text>
		</BalloonStyle>
	</Style>
	<StyleMap id="point101Style">
		<Pair>
			<key>normal</key>
			<styleUrl>#point101_n</styleUrl>
		</Pair>
		<Pair>
			<key>highlight</key>
			<styleUrl>#point101_h</styleUrl>
		</Pair>
	</StyleMap>
	<Style id="point38_n">
		<IconStyle>
			<Icon>
				<href>http://maps.google.com/mapfiles/kml/pal4/icon57.png</href>
			</Icon>
		</IconStyle>
	</Style>
	<Style id="point70_h">
		<IconStyle>
			<scale>1.5</scale>
			<Icon>
				<href>http://maps.google.com/mapfiles/kml/pal4/icon57.png</href>
			</Icon>
		</IconStyle>
		<BalloonStyle>
			<text><![CDATA[<b>$[name]</b><br/><br/>$[description]<br/><br/><!--$[geDirections]-->]]></text>
		</BalloonStyle>
	</Style>
	<Style id="point42_n">
		<IconStyle>
			<Icon>
				<href>http://maps.google.com/mapfiles/kml/pal4/icon57.png</href>
			</Icon>
		</IconStyle>
	</Style>
	<Style id="point46_n">
		<IconStyle>
			<Icon>
				<href>http://maps.google.com/mapfiles/kml/pal4/icon57.png</href>
			</Icon>
		</IconStyle>
	</Style>
	<Style id="point131_n">
		<IconStyle>
			<Icon>
				<href>http://maps.google.com/mapfiles/kml/pal4/icon57.png</href>
			</Icon>
		</IconStyle>
	</Style>
	<Style id="point135_n">
		<IconStyle>
			<Icon>
				<href>http://maps.google.com/mapfiles/kml/pal4/icon57.png</href>
			</Icon>
		</IconStyle>
	</Style>
	<StyleMap id="point106Style">
		<Pair>
			<key>normal</key>
			<styleUrl>#point106_n</styleUrl>
		</Pair>
		<Pair>
			<key>highlight</key>
			<styleUrl>#point106_h</styleUrl>
		</Pair>
	</StyleMap>
	<Style id="point139_n">
		<IconStyle>
			<Icon>
				<href>http://maps.google.com/mapfiles/kml/pal4/icon57.png</href>
			</Icon>
		</IconStyle>
	</Style>
	<Style id="point143_n">
		<IconStyle>
			<Icon>
				<href>http://maps.google.com/mapfiles/kml/pal4/icon57.png</href>
			</Icon>
		</IconStyle>
	</Style>
	<Style id="point7_h">
		<IconStyle>
			<scale>1.5</scale>
			<Icon>
				<href>http://maps.google.com/mapfiles/kml/pal4/icon57.png</href>
			</Icon>
		</IconStyle>
		<BalloonStyle>
			<text><![CDATA[<b>$[name]</b><br/><br/>$[description]<br/><br/><!--$[geDirections]-->]]></text>
		</BalloonStyle>
	</Style>
	<Style id="point147_n">
		<IconStyle>
			<Icon>
				<href>http://maps.google.com/mapfiles/kml/pal4/icon57.png</href>
			</Icon>
		</IconStyle>
	</Style>
	<Style id="point24_h">
		<IconStyle>
			<scale>1.5</scale>
			<Icon>
				<href>http://maps.google.com/mapfiles/kml/pal4/icon57.png</href>
			</Icon>
		</IconStyle>
		<BalloonStyle>
			<text><![CDATA[<b>$[name]</b><br/><br/>$[description]<br/><br/><!--$[geDirections]-->]]></text>
		</BalloonStyle>
	</Style>
	<Style id="point151_n">
		<IconStyle>
			<Icon>
				<href>http://maps.google.com/mapfiles/kml/pal4/icon57.png</href>
			</Icon>
		</IconStyle>
	</Style>
	<Style id="point28_h">
		<IconStyle>
			<scale>1.5</scale>
			<Icon>
				<href>http://maps.google.com/mapfiles/kml/pal4/icon57.png</href>
			</Icon>
		</IconStyle>
		<BalloonStyle>
			<text><![CDATA[<b>$[name]</b><br/><br/>$[description]<br/><br/><!--$[geDirections]-->]]></text>
		</BalloonStyle>
	</Style>
	<Style id="point155_n">
		<IconStyle>
			<Icon>
				<href>http://maps.google.com/mapfiles/kml/pal4/icon57.png</href>
			</Icon>
		</IconStyle>
	</Style>
	<StyleMap id="point4Style">
		<Pair>
			<key>normal</key>
			<styleUrl>#point4_n</styleUrl>
		</Pair>
		<Pair>
			<key>highlight</key>
			<styleUrl>#point4_h</styleUrl>
		</Pair>
	</StyleMap>
	<StyleMap id="point32Style">
		<Pair>
			<key>normal</key>
			<styleUrl>#point32_n</styleUrl>
		</Pair>
		<Pair>
			<key>highlight</key>
			<styleUrl>#point32_h</styleUrl>
		</Pair>
	</StyleMap>
	<StyleMap id="point36Style">
		<Pair>
			<key>normal</key>
			<styleUrl>#point36_n</styleUrl>
		</Pair>
		<Pair>
			<key>highlight</key>
			<styleUrl>#point36_h</styleUrl>
		</Pair>
	</StyleMap>
	<StyleMap id="point40Style">
		<Pair>
			<key>normal</key>
			<styleUrl>#point40_n</styleUrl>
		</Pair>
		<Pair>
			<key>highlight</key>
			<styleUrl>#point40_h</styleUrl>
		</Pair>
	</StyleMap>
	<StyleMap id="point44Style">
		<Pair>
			<key>normal</key>
			<styleUrl>#point44_n</styleUrl>
		</Pair>
		<Pair>
			<key>highlight</key>
			<styleUrl>#point44_h</styleUrl>
		</Pair>
	</StyleMap>
	<Style id="point49_n">
		<IconStyle>
			<Icon>
				<href>http://maps.google.com/mapfiles/kml/pal4/icon57.png</href>
			</Icon>
		</IconStyle>
	</Style>
	<Style id="point53_n">
		<IconStyle>
			<Icon>
				<href>http://maps.google.com/mapfiles/kml/pal4/icon57.png</href>
			</Icon>
		</IconStyle>
	</Style>
	<Style id="point57_n">
		<IconStyle>
			<Icon>
				<href>http://maps.google.com/mapfiles/kml/pal4/icon57.png</href>
			</Icon>
		</IconStyle>
	</Style>
	<Style id="point61_n">
		<IconStyle>
			<Icon>
				<href>http://maps.google.com/mapfiles/kml/pal4/icon57.png</href>
			</Icon>
		</IconStyle>
	</Style>
	<Style id="point65_n">
		<IconStyle>
			<Icon>
				<href>http://maps.google.com/mapfiles/kml/pal4/icon57.png</href>
			</Icon>
		</IconStyle>
	</Style>
	<Style id="point69_n">
		<IconStyle>
			<Icon>
				<href>http://maps.google.com/mapfiles/kml/pal4/icon57.png</href>
			</Icon>
		</IconStyle>
	</Style>
	<StyleMap id="point133Style">
		<Pair>
			<key>normal</key>
			<styleUrl>#point133_n</styleUrl>
		</Pair>
		<Pair>
			<key>highlight</key>
			<styleUrl>#point133_h</styleUrl>
		</Pair>
	</StyleMap>
	<StyleMap id="point137Style">
		<Pair>
			<key>normal</key>
			<styleUrl>#point137_n</styleUrl>
		</Pair>
		<Pair>
			<key>highlight</key>
			<styleUrl>#point137_h</styleUrl>
		</Pair>
	</StyleMap>
	<StyleMap id="point141Style">
		<Pair>
			<key>normal</key>
			<styleUrl>#point141_n</styleUrl>
		</Pair>
		<Pair>
			<key>highlight</key>
			<styleUrl>#point141_h</styleUrl>
		</Pair>
	</StyleMap>
	<StyleMap id="point145Style">
		<Pair>
			<key>normal</key>
			<styleUrl>#point145_n</styleUrl>
		</Pair>
		<Pair>
			<key>highlight</key>
			<styleUrl>#point145_h</styleUrl>
		</Pair>
	</StyleMap>
	<StyleMap id="point149Style">
		<Pair>
			<key>normal</key>
			<styleUrl>#point149_n</styleUrl>
		</Pair>
		<Pair>
			<key>highlight</key>
			<styleUrl>#point149_h</styleUrl>
		</Pair>
	</StyleMap>
	<StyleMap id="point153Style">
		<Pair>
			<key>normal</key>
			<styleUrl>#point153_n</styleUrl>
		</Pair>
		<Pair>
			<key>highlight</key>
			<styleUrl>#point153_h</styleUrl>
		</Pair>
	</StyleMap>
	<StyleMap id="point157Style">
		<Pair>
			<key>normal</key>
			<styleUrl>#point157_n</styleUrl>
		</Pair>
		<Pair>
			<key>highlight</key>
			<styleUrl>#point157_h</styleUrl>
		</Pair>
	</StyleMap>
	<Style id="point23_n">
		<IconStyle>
			<Icon>
				<href>http://maps.google.com/mapfiles/kml/pal4/icon57.png</href>
			</Icon>
		</IconStyle>
	</Style>
	<Style id="point2_n">
		<IconStyle>
			<Icon>
				<href>http://maps.google.com/mapfiles/kml/pal4/icon57.png</href>
			</Icon>
		</IconStyle>
	</Style>
	<Style id="point27_n">
		<IconStyle>
			<Icon>
				<href>http://maps.google.com/mapfiles/kml/pal4/icon57.png</href>
			</Icon>
		</IconStyle>
	</Style>
	<Style id="point31_n">
		<IconStyle>
			<Icon>
				<href>http://maps.google.com/mapfiles/kml/pal4/icon57.png</href>
			</Icon>
		</IconStyle>
	</Style>
	<Style id="point110_h">
		<IconStyle>
			<scale>1.5</scale>
			<Icon>
				<href>http://maps.google.com/mapfiles/kml/pal4/icon57.png</href>
			</Icon>
		</IconStyle>
		<BalloonStyle>
			<text><![CDATA[<b>$[name]</b><br/><br/>$[description]<br/><br/><!--$[geDirections]-->]]></text>
		</BalloonStyle>
	</Style>
	<Style id="point114_h">
		<IconStyle>
			<scale>1.5</scale>
			<Icon>
				<href>http://maps.google.com/mapfiles/kml/pal4/icon57.png</href>
			</Icon>
		</IconStyle>
		<BalloonStyle>
			<text><![CDATA[<b>$[name]</b><br/><br/>$[description]<br/><br/><!--$[geDirections]-->]]></text>
		</BalloonStyle>
	</Style>
	<Style id="point118_h">
		<IconStyle>
			<scale>1.5</scale>
			<Icon>
				<href>http://maps.google.com/mapfiles/kml/pal4/icon57.png</href>
			</Icon>
		</IconStyle>
		<BalloonStyle>
			<text><![CDATA[<b>$[name]</b><br/><br/>$[description]<br/><br/><!--$[geDirections]-->]]></text>
		</BalloonStyle>
	</Style>
	<Style id="point11_h">
		<IconStyle>
			<scale>1.5</scale>
			<Icon>
				<href>http://maps.google.com/mapfiles/kml/pal4/icon57.png</href>
			</Icon>
		</IconStyle>
		<BalloonStyle>
			<text><![CDATA[<b>$[name]</b><br/><br/>$[description]<br/><br/><!--$[geDirections]-->]]></text>
		</BalloonStyle>
	</Style>
	<Style id="point122_h">
		<IconStyle>
			<scale>1.5</scale>
			<Icon>
				<href>http://maps.google.com/mapfiles/kml/pal4/icon57.png</href>
			</Icon>
		</IconStyle>
		<BalloonStyle>
			<text><![CDATA[<b>$[name]</b><br/><br/>$[description]<br/><br/><!--$[geDirections]-->]]></text>
		</BalloonStyle>
	</Style>
	<Folder>
		<name>Waypoints</name>
		<Placemark>
			<name>NSFNNC0001_MinesRoad_0_0</name>
			<description>23-SEP-13 12:18:27PM</description>
			<styleUrl>#point0Style</styleUrl>
			<Point>
				<coordinates>152.5364483334,-31.2806637492,545</coordinates>
			</Point>
		</Placemark>
		<Placemark>
			<name>NSFNNC0001_MinesRoad_0_100</name>
			<description>23-SEP-13 1:01:31PM</description>
			<styleUrl>#point1Style</styleUrl>
			<Point>
				<coordinates>152.5359289069,-31.2799276505,542</coordinates>
			</Point>
		</Placemark>
		<Placemark>
			<name>NSFNNC0001_MinesRoad_100_0</name>
			<description>25-SEP-13 10:26:26AM</description>
			<styleUrl>#point2Style</styleUrl>
			<Point>
				<coordinates>152.53733363,-31.2802444026,536</coordinates>
			</Point>
		</Placemark>
		<Placemark>
			<name>NSFNNC0001_MinesRoad_100_100</name>
			<description>25-SEP-13 10:10:33AM</description>
			<styleUrl>#point3Style</styleUrl>
			<Point>
				<coordinates>152.5369008724,-31.2794934679,517</coordinates>
			</Point>
		</Placemark>
		<Placemark>
			<name>NSFNNC0002_ATree_0_0</name>
			<description>25-SEP-13 2:50:50PM</description>
			<styleUrl>#point4Style</styleUrl>
			<Point>
				<coordinates>152.4608130567,-31.2416240294,606</coordinates>
			</Point>
		</Placemark>
		<Placemark>
			<name>NSFNNC0002_ATree_0_100</name>
			<description>30-SEP-13 9:53:16AM</description>
			<styleUrl>#point5Style</styleUrl>
			<Point>
				<coordinates>152.4619270954,-31.2419968564,626</coordinates>
			</Point>
		</Placemark>
		<Placemark>
			<name>NSFNNC0002_ATree_100_0</name>
			<description>30-SEP-13 10:07:51AM</description>
			<styleUrl>#point6Style</styleUrl>
			<Point>
				<coordinates>152.460435871,-31.2423913088,642</coordinates>
			</Point>
		</Placemark>
		<Placemark>
			<name>NSFNNC0002_ATree_100_100</name>
			<description>30-SEP-13 10:36:59AM</description>
			<styleUrl>#point7Style</styleUrl>
			<Point>
				<coordinates>152.4614378437,-31.24285600150001,650</coordinates>
			</Point>
		</Placemark>
		<Placemark>
			<name>NSFNNC0003_Tinebank_0_0</name>
			<description>03-OCT-13 4:49:31PM</description>
			<styleUrl>#point8Style</styleUrl>
			<Point>
				<coordinates>152.5257370993,-31.2078732066,603</coordinates>
			</Point>
		</Placemark>
		<Placemark>
			<name>NSFNNC0003_Tinebank_0_100</name>
			<description>03-OCT-13 12:31:23PM</description>
			<styleUrl>#point9Style</styleUrl>
			<Point>
				<coordinates>152.5266689993,-31.20765117,634</coordinates>
			</Point>
		</Placemark>
		<Placemark>
			<name>NSFNNC0003_Tinebank_100_0</name>
			<description>03-OCT-13 9:20:12AM</description>
			<styleUrl>#point10Style</styleUrl>
			<Point>
				<coordinates>152.5260769855,-31.2086435873,566</coordinates>
			</Point>
		</Placemark>
		<Placemark>
			<name>NSFNNC0003_Tinebank_100_100</name>
			<description>03-OCT-13 11:54:07AM</description>
			<styleUrl>#point11Style</styleUrl>
			<Point>
				<coordinates>152.5269958097,-31.2083944771,596</coordinates>
			</Point>
		</Placemark>
		<Placemark>
			<name>NSFNNC0004_Lorne_0_0</name>
			<description>07-OCT-13 8:57:39AM</description>
			<styleUrl>#point12Style</styleUrl>
			<Point>
				<coordinates>152.6193383988,-31.5919747576,294</coordinates>
			</Point>
		</Placemark>
		<Placemark>
			<name>NSFNNC0004_Lorne_0_100</name>
			<description>07-OCT-13 11:46:35AM</description>
			<styleUrl>#point13Style</styleUrl>
			<Point>
				<coordinates>152.6189526636,-31.5911343042,306</coordinates>
			</Point>
		</Placemark>
		<Placemark>
			<name>NSFNNC0004_Lorne_100_0</name>
			<description>08-OCT-13 1:57:37PM</description>
			<styleUrl>#point14Style</styleUrl>
			<Point>
				<coordinates>152.6204335783,-31.5916122403,262</coordinates>
			</Point>
		</Placemark>
		<Placemark>
			<name>NSFNNC0004_Lorne_100_100</name>
			<description>08-OCT-13 2:34:14PM</description>
			<styleUrl>#point15Style</styleUrl>
			<Point>
				<coordinates>152.6199000701,-31.5907219145,270</coordinates>
			</Point>
		</Placemark>
		<Placemark>
			<name>NSFNNC0005_BirdTree_0_0</name>
			<description>05-NOV-13 11:27:18AM</description>
			<styleUrl>#point16Style</styleUrl>
			<Point>
				<coordinates>152.6828935929,-31.6866565682,354</coordinates>
			</Point>
		</Placemark>
		<Placemark>
			<name>NSFNNC0005_BirdTree_0_100</name>
			<description>05-NOV-13 11:37:55AM</description>
			<styleUrl>#point17Style</styleUrl>
			<Point>
				<coordinates>152.6818869263,-31.6865494475,395</coordinates>
			</Point>
		</Placemark>
		<Placemark>
			<name>NSFNNC0005_BirdTree_100_0</name>
			<description>05-NOV-13 10:23:44AM</description>
			<styleUrl>#point18Style</styleUrl>
			<Point>
				<coordinates>152.6829855423,-31.6856758855,324</coordinates>
			</Point>
		</Placemark>
		<Placemark>
			<name>NSFNNC0005_BirdTree_100_100</name>
			<description>05-NOV-13 10:53:28AM</description>
			<styleUrl>#point19Style</styleUrl>
			<Point>
				<coordinates>152.6818409096,-31.6855759732,336</coordinates>
			</Point>
		</Placemark>
		<Placemark>
			<name>NSFNNC0006_BlackBull_0_0</name>
			<description>08-NOV-13 8:59:24AM</description>
			<styleUrl>#point20Style</styleUrl>
			<Point>
				<coordinates>152.7266705129,-30.1575699449,691</coordinates>
			</Point>
		</Placemark>
		<Placemark>
			<name>NSFNNC0006_BlackBull_0_100</name>
			<description>10-NOV-13 9:48:08AM</description>
			<styleUrl>#point21Style</styleUrl>
			<Point>
				<coordinates>152.7275678795,-30.1571555436,669</coordinates>
			</Point>
		</Placemark>
		<Placemark>
			<name>NSFNNC0006_BlackBull_100_0</name>
			<description>10-NOV-13 12:20:03PM</description>
			<styleUrl>#point22Style</styleUrl>
			<Point>
				<coordinates>152.7271697391,-30.1584069617,706</coordinates>
			</Point>
		</Placemark>
		<Placemark>
			<name>NSFNNC0006_BlackBull_100_100</name>
			<description>10-NOV-13 9:53:09AM</description>
			<styleUrl>#point23Style</styleUrl>
			<Point>
				<coordinates>152.7280112822,-30.1579382457,664</coordinates>
			</Point>
		</Placemark>
		<Placemark>
			<name>NSFNNC0007_Bruxner_0_0</name>
			<description>17-NOV-13 2:23:36PM</description>
			<styleUrl>#point24Style</styleUrl>
			<Point>
				<coordinates>153.0918079242,-30.2401897777,197</coordinates>
			</Point>
		</Placemark>
		<Placemark>
			<name>NSFNNC0007_Bruxner_0_100</name>
			<description>17-NOV-13 10:24:15AM</description>
			<styleUrl>#point25Style</styleUrl>
			<Point>
				<coordinates>153.0912338477,-30.2411013935,190</coordinates>
			</Point>
		</Placemark>
		<Placemark>
			<name>NSFNNC0007_Bruxner_100_0</name>
			<description>17-NOV-13 12:12:27PM</description>
			<styleUrl>#point26Style</styleUrl>
			<Point>
				<coordinates>153.0908738449,-30.239866823,183</coordinates>
			</Point>
		</Placemark>
		<Placemark>
			<name>NSFNNC0007_Bruxner_100_100</name>
			<description>17-NOV-13 11:08:41AM</description>
			<styleUrl>#point27Style</styleUrl>
			<Point>
				<coordinates>153.0903885327,-30.240717167,180</coordinates>
			</Point>
		</Placemark>
		<Placemark>
			<name>NSFNNC0008_OSullivans_0_0</name>
			<description>21-NOV-13 6:14:00PM</description>
			<styleUrl>#point28Style</styleUrl>
			<Point>
				<coordinates>152.2590347473,-32.3454744089,53</coordinates>
			</Point>
		</Placemark>
		<Placemark>
			<name>NSFNNC0008_OSullivans_0_100</name>
			<description>21-NOV-13 6:31:13PM</description>
			<styleUrl>#point29Style</styleUrl>
			<Point>
				<coordinates>152.2595426068,-32.3447901104,0</coordinates>
			</Point>
		</Placemark>
		<Placemark>
			<name>NSFNNC0008_OSullivans_100_0</name>
			<description>21-NOV-13 4:22:31PM</description>
			<styleUrl>#point30Style</styleUrl>
			<Point>
				<coordinates>152.2598453611,-32.3458963539,76</coordinates>
			</Point>
		</Placemark>
		<Placemark>
			<name>NSFNNC0008_OSullivans_100_100</name>
			<description>21-NOV-13 3:24:34PM</description>
			<styleUrl>#point31Style</styleUrl>
			<Point>
				<coordinates>152.260360932,-32.345116334,95</coordinates>
			</Point>
		</Placemark>
		<Placemark>
			<name>NSFSEC0001_Newline_0_0</name>
			<description>11-MAY-14 3:20:51PM</description>
			<styleUrl>#point32Style</styleUrl>
			<Point>
				<coordinates>149.4351247139,-36.7591651808,957</coordinates>
			</Point>
		</Placemark>
		<Placemark>
			<name>NSFSEC0001_Newline_0_100</name>
			<description>11-MAY-14 3:15:26PM</description>
			<styleUrl>#point33Style</styleUrl>
			<Point>
				<coordinates>149.4339141995,-36.7591749877,957.9999999999999</coordinates>
			</Point>
		</Placemark>
		<Placemark>
			<name>NSFSEC0001_Newline_100_0</name>
			<description>11-MAY-14 3:01:02PM</description>
			<styleUrl>#point34Style</styleUrl>
			<Point>
				<coordinates>149.4349567406,-36.7581918743,955</coordinates>
			</Point>
		</Placemark>
		<Placemark>
			<name>NSFSEC0001_Newline_100_100</name>
			<description>11-MAY-14 2:50:55PM</description>
			<styleUrl>#point35Style</styleUrl>
			<Point>
				<coordinates>149.4338726252,-36.7583321035,953.9999999999999</coordinates>
			</Point>
		</Placemark>
		<Placemark>
			<name>NSFSEC0002_Waratah_0_0</name>
			<description>19-MAY-14 2:37:16PM</description>
			<styleUrl>#point36Style</styleUrl>
			<Point>
				<coordinates>149.3814740796,-37.0130294748,828</coordinates>
			</Point>
		</Placemark>
		<Placemark>
			<name>NSFSEC0002_Waratah_0_100</name>
			<description>19-MAY-14 2:32:06PM</description>
			<styleUrl>#point37Style</styleUrl>
			<Point>
				<coordinates>149.3821173906,-37.0139211416,828</coordinates>
			</Point>
		</Placemark>
		<Placemark>
			<name>NSFSEC0002_Waratah_100_0</name>
			<description>19-MAY-14 2:42:41PM</description>
			<styleUrl>#point38Style</styleUrl>
			<Point>
				<coordinates>149.3804673292,-37.0134215802,828</coordinates>
			</Point>
		</Placemark>
		<Placemark>
			<name>NSFSEC0002_Waratah_100_100</name>
			<description>19-MAY-14 2:28:12PM</description>
			<styleUrl>#point39Style</styleUrl>
			<Point>
				<coordinates>149.3810268212,-37.0142472815,834</coordinates>
			</Point>
		</Placemark>
		<Placemark>
			<name>NSFSEC0003_WogWay_0_0</name>
			<description>17-MAY-14 4:07:01PM</description>
			<styleUrl>#point40Style</styleUrl>
			<Point>
				<coordinates>149.3823343143,-36.9974180125,834</coordinates>
			</Point>
		</Placemark>
		<Placemark>
			<name>NSFSEC0003_WogWay_0_100</name>
			<description>17-MAY-14 4:14:51PM</description>
			<styleUrl>#point41Style</styleUrl>
			<Point>
				<coordinates>149.3820383493,-36.9967707619,845</coordinates>
			</Point>
		</Placemark>
		<Placemark>
			<name>NSFSEC0003_WogWay_100_0</name>
			<description>17-MAY-14 4:33:58PM</description>
			<styleUrl>#point42Style</styleUrl>
			<Point>
				<coordinates>149.3833610974,-36.9974077027,840</coordinates>
			</Point>
		</Placemark>
		<Placemark>
			<name>NSFSEC0003_WogWay_100_100</name>
			<description>17-MAY-14 4:27:42PM</description>
			<styleUrl>#point43Style</styleUrl>
			<Point>
				<coordinates>149.3830481172,-36.9966270123,862.9999999999999</coordinates>
			</Point>
		</Placemark>
		<Placemark>
			<name>NSFSEC0004_Goodenia_0_0</name>
			<description>15-MAY-14 12:59:18PM</description>
			<styleUrl>#point44Style</styleUrl>
			<Point>
				<coordinates>149.7178657539,-36.903761141,410</coordinates>
			</Point>
		</Placemark>
		<Placemark>
			<name>NSFSEC0004_Goodenia_0_100</name>
			<description>15-MAY-14 12:47:29PM</description>
			<styleUrl>#point45Style</styleUrl>
			<Point>
				<coordinates>149.7167790402,-36.9037601352,429</coordinates>
			</Point>
		</Placemark>
		<Placemark>
			<name>NSFSEC0004_Goodenia_100_0</name>
			<description>15-MAY-14 1:13:12PM</description>
			<styleUrl>#point46Style</styleUrl>
			<Point>
				<coordinates>149.7181343101,-36.9028453343,402</coordinates>
			</Point>
		</Placemark>
		<Placemark>
			<name>NSFSEC0004_Goodenia_100_100</name>
			<description>15-MAY-14 1:28:45PM</description>
			<styleUrl>#point47Style</styleUrl>
			<Point>
				<coordinates>149.7169646993,-36.9027709868,428</coordinates>
			</Point>
		</Placemark>
		<Placemark>
			<name>NSFSEC0005_Candelo_0_0</name>
			<description>24-MAY-14 3:57:16PM</description>
			<styleUrl>#point48Style</styleUrl>
			<Point>
				<coordinates>149.5946991351,-36.8631755468,649</coordinates>
			</Point>
		</Placemark>
		<Placemark>
			<name>NSFSEC0005_Candelo_0_100</name>
			<description>24-MAY-14 3:34:16PM</description>
			<styleUrl>#point49Style</styleUrl>
			<Point>
				<coordinates>149.5956286043,-36.8629349023,643</coordinates>
			</Point>
		</Placemark>
		<Placemark>
			<name>NSFSEC0005_Candelo_100_0</name>
			<description>24-MAY-14 4:02:14PM</description>
			<styleUrl>#point50Style</styleUrl>
			<Point>
				<coordinates>149.5949914958,-36.8639914412,650</coordinates>
			</Point>
		</Placemark>
		<Placemark>
			<name>NSFSEC0005_Candelo_100_100</name>
			<description>24-MAY-14 3:44:36PM</description>
			<styleUrl>#point51Style</styleUrl>
			<Point>
				<coordinates>149.5961163472,-36.8637715001,643</coordinates>
			</Point>
		</Placemark>
		<Placemark>
			<name>QDFWET001_Baldy_0_0</name>
			<description>Latitude: -17.2696757410 Longitude : 145.4187828396</description>
			<styleUrl>#point52Style</styleUrl>
			<Point>
				<coordinates>145.4187828396,-17.269675741,0</coordinates>
			</Point>
		</Placemark>
		<Placemark>
			<name>QDFWET001_Baldy_0_100</name>
			<description>Woods</description>
			<styleUrl>#point53Style</styleUrl>
			<Point>
				<coordinates>145.4191428423,-17.270473782,0</coordinates>
			</Point>
		</Placemark>
		<Placemark>
			<name>QDFWET001_Baldy_100_0</name>
			<description>Woods</description>
			<styleUrl>#point54Style</styleUrl>
			<Point>
				<coordinates>145.4179143906,-17.2700484004,0</coordinates>
			</Point>
		</Placemark>
		<Placemark>
			<name>QDFWET001_Baldy_100_100</name>
			<description>Woods</description>
			<styleUrl>#point55Style</styleUrl>
			<Point>
				<coordinates>145.418377826,-17.2708472796,0</coordinates>
			</Point>
		</Placemark>
		<Placemark>
			<name>QDFWET002_Herberton_0_0</name>
			<description>Danbulla State Forest</description>
			<styleUrl>#point56Style</styleUrl>
			<Point>
				<coordinates>145.4650547169,-17.4159118719,0</coordinates>
			</Point>
		</Placemark>
		<Placemark>
			<name>QDFWET002_Herberton_0_100</name>
			<description>Danbulla State Forest</description>
			<styleUrl>#point57Style</styleUrl>
			<Point>
				<coordinates>145.4652277194,-17.4166619685,0</coordinates>
			</Point>
		</Placemark>
		<Placemark>
			<name>QDFWET002_Herberton_100_0</name>
			<description>Danbulla State Forest</description>
			<styleUrl>#point58Style</styleUrl>
			<Point>
				<coordinates>145.4641073942,-17.4161400273,0</coordinates>
			</Point>
		</Placemark>
		<Placemark>
			<name>QDFWET002_Herberton_100_100</name>
			<description>Danbulla State Forest</description>
			<styleUrl>#point59Style</styleUrl>
			<Point>
				<coordinates>145.4642740265,-17.4169631302,0</coordinates>
			</Point>
		</Placemark>
		<Placemark>
			<name>QDFWET003_Lamb_0_0</name>
			<description>Roundabout</description>
			<styleUrl>#point60Style</styleUrl>
			<Point>
				<coordinates>145.5611407477,-17.1107368357,0</coordinates>
			</Point>
		</Placemark>
		<Placemark>
			<name>QDFWET003_Lamb_0_100</name>
			<description>Roundabout</description>
			<styleUrl>#point61Style</styleUrl>
			<Point>
				<coordinates>145.5603229254,-17.1107671782,0</coordinates>
			</Point>
		</Placemark>
		<Placemark>
			<name>QDFWET003_Lamb_100_0</name>
			<description>Roundabout</description>
			<styleUrl>#point62Style</styleUrl>
			<Point>
				<coordinates>145.5612497125,-17.1100055985,0</coordinates>
			</Point>
		</Placemark>
		<Placemark>
			<name>QDFWET003_Lamb_100_100</name>
			<description>Roundabout</description>
			<styleUrl>#point63Style</styleUrl>
			<Point>
				<coordinates>145.560357878,-17.1098908503,0</coordinates>
			</Point>
		</Placemark>
		<Placemark>
			<name>QDFWET004_Koombaloomba_0_0</name>
			<description>Woods</description>
			<styleUrl>#point64Style</styleUrl>
			<Point>
				<coordinates>145.5844961666,-17.8411779553,0</coordinates>
			</Point>
		</Placemark>
		<Placemark>
			<name>QDFWET004_Koombaloomba_0_100</name>
			<description>Woods</description>
			<styleUrl>#point65Style</styleUrl>
			<Point>
				<coordinates>145.5836216826,-17.8407920524,0</coordinates>
			</Point>
		</Placemark>
		<Placemark>
			<name>QDFWET004_Koombaloomba_100_0</name>
			<description>Woods</description>
			<styleUrl>#point66Style</styleUrl>
			<Point>
				<coordinates>145.584917441,-17.8404038027,0</coordinates>
			</Point>
		</Placemark>
		<Placemark>
			<name>QDFWET004_Koombaloomba_100_100</name>
			<description>Woods</description>
			<styleUrl>#point67Style</styleUrl>
			<Point>
				<coordinates>145.5840708688,-17.8400723822,0</coordinates>
			</Point>
		</Placemark>
		<Placemark>
			<name>TCFBEL001_Maurice_0_0</name>
			<description>Mount Field National Park</description>
			<styleUrl>#point68Style</styleUrl>
			<Point>
				<coordinates>147.5383808278,-41.3113450259,0</coordinates>
			</Point>
		</Placemark>
		<Placemark>
			<name>TCFBEL001_Maurice_0_100</name>
			<description>Mount Field National Park</description>
			<styleUrl>#point69Style</styleUrl>
			<Point>
				<coordinates>147.5372851454,-41.3117644563,0</coordinates>
			</Point>
		</Placemark>
		<Placemark>
			<name>TCFBEL001_Maurice_100_0</name>
			<description>Mount Field National Park</description>
			<styleUrl>#point70Style</styleUrl>
			<Point>
				<coordinates>147.5375034939,-41.31070951,0</coordinates>
			</Point>
		</Placemark>
		<Placemark>
			<name>TCFBEL001_Maurice_100_100</name>
			<description>Mount Field National Park</description>
			<styleUrl>#point71Style</styleUrl>
			<Point>
				<coordinates>147.5366947241,-41.3111546729,0</coordinates>
			</Point>
		</Placemark>
		<Placemark>
			<name>TCFBEL002_BenRidge_0_0</name>
			<description>Mount Maurice Forest Reserve</description>
			<styleUrl>#point72Style</styleUrl>
			<Point>
				<coordinates>147.6025133673,-41.3673969917,0</coordinates>
			</Point>
		</Placemark>
		<Placemark>
			<name>TCFBEL002_BenRidge_0_100</name>
			<description>Mount Maurice Forest Reserve</description>
			<styleUrl>#point73Style</styleUrl>
			<Point>
				<coordinates>147.6036152523,-41.3675984088,0</coordinates>
			</Point>
		</Placemark>
		<Placemark>
			<name>TCFBEL002_BenRidge_100_0</name>
			<description>Mount Maurice Forest Reserve</description>
			<styleUrl>#point74Style</styleUrl>
			<Point>
				<coordinates>147.6021265425,-41.3682366908,0</coordinates>
			</Point>
		</Placemark>
		<Placemark>
			<name>TCFBEL002_BenRidge_100_100</name>
			<description>Mount Maurice Forest Reserve</description>
			<styleUrl>#point75Style</styleUrl>
			<Point>
				<coordinates>147.6032646373,-41.3684739824,0</coordinates>
			</Point>
		</Placemark>
		<Placemark>
			<name>TCFKIN001_BlackRiver_0_0</name>
			<description>Dip River Forest Reserve</description>
			<styleUrl>#point76Style</styleUrl>
			<Point>
				<coordinates>145.2852280252,-40.9031297453,0</coordinates>
			</Point>
		</Placemark>
		<Placemark>
			<name>TCFKIN001_BlackRiver_0_100</name>
			<description>Dip River Forest Reserve</description>
			<styleUrl>#point77Style</styleUrl>
			<Point>
				<coordinates>145.2854639757,-40.9022685047,0</coordinates>
			</Point>
		</Placemark>
		<Placemark>
			<name>TCFKIN001_BlackRiver_100_0</name>
			<description>Dip River Forest Reserve</description>
			<styleUrl>#point78Style</styleUrl>
			<Point>
				<coordinates>145.286443904,-40.9034000617,0</coordinates>
			</Point>
		</Placemark>
		<Placemark>
			<name>TCFKIN001_BlackRiver_100_100</name>
			<description>Dip River Forest Reserve</description>
			<styleUrl>#point79Style</styleUrl>
			<Point>
				<coordinates>145.286596287,-40.9025555849,0</coordinates>
			</Point>
		</Placemark>
		<Placemark>
			<name>TCFKIN002_BondTier_0_0</name>
			<description>State Forest</description>
			<styleUrl>#point80Style</styleUrl>
			<Point>
				<coordinates>144.8420511559,-40.9525590856,0</coordinates>
			</Point>
		</Placemark>
		<Placemark>
			<name>TCFKIN002_BondTier_0_100</name>
			<description>State Forest</description>
			<styleUrl>#point81Style</styleUrl>
			<Point>
				<coordinates>144.8410854768,-40.9530273825,0</coordinates>
			</Point>
		</Placemark>
		<Placemark>
			<name>TCFKIN002_BondTier_100_0</name>
			<description>State Forest</description>
			<styleUrl>#point82Style</styleUrl>
			<Point>
				<coordinates>144.8415525164,-40.951820137,0</coordinates>
			</Point>
		</Placemark>
		<Placemark>
			<name>TCFKIN002_BondTier_100_100</name>
			<description>State Forest</description>
			<styleUrl>#point83Style</styleUrl>
			<Point>
				<coordinates>144.8405291699,-40.9522333648,0</coordinates>
			</Point>
		</Placemark>
		<Placemark>
			<name>TCFTNS001_Flowerdale_0_0</name>
			<description>Latitude: -41.0449839849 Longitude : 145.5661346857</description>
			<styleUrl>#point84Style</styleUrl>
			<Point>
				<coordinates>145.5661346857,-41.0449839849,0</coordinates>
			</Point>
		</Placemark>
		<Placemark>
			<name>TCFTNS001_Flowerdale_0_100</name>
			<description>Latitude: -41.0445042886 Longitude : 145.5652289372</description>
			<styleUrl>#point85Style</styleUrl>
			<Point>
				<coordinates>145.5652289372,-41.0445042886,0</coordinates>
			</Point>
		</Placemark>
		<Placemark>
			<name>TCFTNS001_Flowerdale_100_0</name>
			<description>Latitude: -41.0443178751 Longitude : 145.5668986961</description>
			<styleUrl>#point86Style</styleUrl>
			<Point>
				<coordinates>145.5668986961,-41.0443178751,0</coordinates>
			</Point>
		</Placemark>
		<Placemark>
			<name>TCFTNS001_Flowerdale_100_100</name>
			<description>Latitude: -41.0437294655 Longitude : 145.5659358669</description>
			<styleUrl>#point87Style</styleUrl>
			<Point>
				<coordinates>145.5659358669,-41.0437294655,0</coordinates>
			</Point>
		</Placemark>
		<Placemark>
			<name>TCFTNS002_DipRiver_0_0</name>
			<description>Latitude: -41.0346433986 Longitude : 145.4050964490</description>
			<styleUrl>#point88Style</styleUrl>
			<Point>
				<coordinates>145.405096449,-41.0346433986,0</coordinates>
			</Point>
		</Placemark>
		<Placemark>
			<name>TCFTNS002_DipRiver_0_100</name>
			<description>Latitude: -41.0339186154 Longitude : 145.4047927726</description>
			<styleUrl>#point89Style</styleUrl>
			<Point>
				<coordinates>145.4047927726,-41.0339186154,0</coordinates>
			</Point>
		</Placemark>
		<Placemark>
			<name>TCFTNS002_DipRiver_100_0</name>
			<description>Latitude: -41.0344688036 Longitude : 145.4061474558</description>
			<styleUrl>#point90Style</styleUrl>
			<Point>
				<coordinates>145.4061474558,-41.0344688036,0</coordinates>
			</Point>
		</Placemark>
		<Placemark>
			<name>TCFTNS002_DipRiver_100_100</name>
			<description>Latitude: -41.0335786454 Longitude : 145.4056098405</description>
			<styleUrl>#point91Style</styleUrl>
			<Point>
				<coordinates>145.4056098405,-41.0335786454,0</coordinates>
			</Point>
		</Placemark>
		<Placemark>
			<name>TCFTNS003_McKenzie_0_0</name>
			<description>State Forest</description>
			<styleUrl>#point92Style</styleUrl>
			<Point>
				<coordinates>146.258355584,-41.6299507208,0</coordinates>
			</Point>
		</Placemark>
		<Placemark>
			<name>TCFTNS003_McKenzie_0_100</name>
			<description>State Forest</description>
			<styleUrl>#point93Style</styleUrl>
			<Point>
				<coordinates>146.2597441301,-41.630310975,0</coordinates>
			</Point>
		</Placemark>
		<Placemark>
			<name>TCFTNS003_McKenzie_100_0</name>
			<description>State Forest</description>
			<styleUrl>#point94Style</styleUrl>
			<Point>
				<coordinates>146.257938249,-41.6307496838,0</coordinates>
			</Point>
		</Placemark>
		<Placemark>
			<name>TCFTNS003_McKenzie_100_100</name>
			<description>State Forest</description>
			<styleUrl>#point95Style</styleUrl>
			<Point>
				<coordinates>146.2591968756,-41.6311249416,0</coordinates>
			</Point>
		</Placemark>
		<Placemark>
			<name>TCFTNS004_Caveside_0_0</name>
			<description>State Forest</description>
			<styleUrl>#point96Style</styleUrl>
			<Point>
				<coordinates>146.5012518223,-41.6698749829,0</coordinates>
			</Point>
		</Placemark>
		<Placemark>
			<name>TCFTNS004_Caveside_0_100</name>
			<description>State Forest</description>
			<styleUrl>#point97Style</styleUrl>
			<Point>
				<coordinates>146.500466438,-41.6704660747,0</coordinates>
			</Point>
		</Placemark>
		<Placemark>
			<name>TCFTNS004_Caveside_100_0</name>
			<description>State Forest</description>
			<styleUrl>#point98Style</styleUrl>
			<Point>
				<coordinates>146.5002961177,-41.6691863257,0</coordinates>
			</Point>
		</Placemark>
		<Placemark>
			<name>TCFTNS004_Caveside_100_100</name>
			<description>State Forest</description>
			<styleUrl>#point99Style</styleUrl>
			<Point>
				<coordinates>146.4995097276,-41.66991245,0</coordinates>
			</Point>
		</Placemark>
		<Placemark>
			<name>TCFTSR001_BirdTrack_0_0</name>
			<description>Latitude: -43.0894241296 Longitude : 146.6432488896</description>
			<styleUrl>#point100Style</styleUrl>
			<Point>
				<coordinates>146.6432488896,-43.0894241296,0</coordinates>
			</Point>
		</Placemark>
		<Placemark>
			<name>TCFTSR001_BirdTrack_0_100</name>
			<description>Latitude: -43.0884809140 Longitude : 146.6430637334</description>
			<styleUrl>#point101Style</styleUrl>
			<Point>
				<coordinates>146.6430637334,-43.088480914,0</coordinates>
			</Point>
		</Placemark>
		<Placemark>
			<name>TCFTSR001_BirdTrack_100_0</name>
			<description>Latitude: -43.0894640274 Longitude : 146.6445019003</description>
			<styleUrl>#point102Style</styleUrl>
			<Point>
				<coordinates>146.6445019003,-43.0894640274,0</coordinates>
			</Point>
		</Placemark>
		<Placemark>
			<name>TCFTSR001_BirdTrack_100_100</name>
			<description>Latitude: -43.0884997733 Longitude : 146.6442617588</description>
			<styleUrl>#point103Style</styleUrl>
			<Point>
				<coordinates>146.6442617588,-43.0884997733,0</coordinates>
			</Point>
		</Placemark>
		<Placemark>
			<name>TCFTSR002_Supersite_0_0</name>
			<description>State Forest</description>
			<styleUrl>#point104Style</styleUrl>
			<Point>
				<coordinates>146.6534100194,-43.09593888,0</coordinates>
			</Point>
		</Placemark>
		<Placemark>
			<name>TCFTSR003_NthStyx_0_0</name>
			<description>Latitude: -42.8114847466 Longitude : 146.6088659875</description>
			<styleUrl>#point105Style</styleUrl>
			<Point>
				<coordinates>146.6088659875,-42.8114847466,0</coordinates>
			</Point>
		</Placemark>
		<Placemark>
			<name>TCFTSR003_NthStyx_0_100</name>
			<description>Latitude: -42.8121765051 Longitude : 146.6083723772</description>
			<styleUrl>#point106Style</styleUrl>
			<Point>
				<coordinates>146.6083723772,-42.8121765051,0</coordinates>
			</Point>
		</Placemark>
		<Placemark>
			<name>TCFTSR003_NthStyx_100_0</name>
			<description>Latitude: -42.8111748677 Longitude : 146.6077793576</description>
			<styleUrl>#point107Style</styleUrl>
			<Point>
				<coordinates>146.6077793576,-42.8111748677,0</coordinates>
			</Point>
		</Placemark>
		<Placemark>
			<name>TCFTSR003_NthStyx_100_100</name>
			<description>Latitude: -42.8120380361 Longitude : 146.6073824745</description>
			<styleUrl>#point108Style</styleUrl>
			<Point>
				<coordinates>146.6073824745,-42.8120380361,0</coordinates>
			</Point>
		</Placemark>
		<Placemark>
			<name>TCFTSR004_Weld_0_0</name>
			<description>02-MAY-13 12:28:37PM</description>
			<styleUrl>#point109Style</styleUrl>
			<Point>
				<coordinates>146.7438611481,-43.0413965788,79.99999999999999</coordinates>
			</Point>
		</Placemark>
		<Placemark>
			<name>TCFTSR004_Weld_0_100</name>
			<description>02-MAY-13 2:24:12PM</description>
			<styleUrl>#point110Style</styleUrl>
			<Point>
				<coordinates>146.7435294762,-43.0406408664,95</coordinates>
			</Point>
		</Placemark>
		<Placemark>
			<name>TCFTSR004_Weld_100_0</name>
			<description>02-MAY-13 12:13:56PM</description>
			<styleUrl>#point111Style</styleUrl>
			<Point>
				<coordinates>146.7451002449,-43.0409253482,79</coordinates>
			</Point>
		</Placemark>
		<Placemark>
			<name>TCFTSR004_Weld_100_100</name>
			<description>02-MAY-13 11:58:49AM</description>
			<styleUrl>#point112Style</styleUrl>
			<Point>
				<coordinates>146.7444543354,-43.0401878245,90</coordinates>
			</Point>
		</Placemark>
		<Placemark>
			<name>TCFTSR005_Arve_0_0</name>
			<description>Latitude: -43.1018287595 Longitude : 146.7463551834</description>
			<styleUrl>#point113Style</styleUrl>
			<Point>
				<coordinates>146.7463551834,-43.1018287595,0</coordinates>
			</Point>
		</Placemark>
		<Placemark>
			<name>TCFTSR005_Arve_0_100</name>
			<description>Latitude: -43.1024879962 Longitude : 146.7472004145</description>
			<styleUrl>#point114Style</styleUrl>
			<Point>
				<coordinates>146.7472004145,-43.1024879962,0</coordinates>
			</Point>
		</Placemark>
		<Placemark>
			<name>TCFTSR005_Arve_100_0</name>
			<description>Latitude: -43.1026282255 Longitude : 146.7454916798</description>
			<styleUrl>#point115Style</styleUrl>
			<Point>
				<coordinates>146.7454916798,-43.1026282255,0</coordinates>
			</Point>
		</Placemark>
		<Placemark>
			<name>TCFTSR005_Arve_100_100</name>
			<description>Latitude: -43.1031702831 Longitude : 146.7462759744</description>
			<styleUrl>#point116Style</styleUrl>
			<Point>
				<coordinates>146.7462759744,-43.1031702831,0</coordinates>
			</Point>
		</Placemark>
		<Placemark>
			<name>TCFTSR006_Field_0_0</name>
			<description>Bond Tier Forest Reserve</description>
			<styleUrl>#point117Style</styleUrl>
			<Point>
				<coordinates>146.649281932,-42.6829634327,0</coordinates>
			</Point>
		</Placemark>
		<Placemark>
			<name>TCFTSR006_Field_0_100</name>
			<description>Bond Tier Forest Reserve</description>
			<styleUrl>#point118Style</styleUrl>
			<Point>
				<coordinates>146.6503930371,-42.682894785,0</coordinates>
			</Point>
		</Placemark>
		<Placemark>
			<name>TCFTSR006_Field_100_0</name>
			<description>Bond Tier Forest Reserve</description>
			<styleUrl>#point119Style</styleUrl>
			<Point>
				<coordinates>146.6491552815,-42.6837735437,0</coordinates>
			</Point>
		</Placemark>
		<Placemark>
			<name>TCFTSR006_Field_100_100</name>
			<description>Bond Tier Forest Reserve</description>
			<styleUrl>#point120Style</styleUrl>
			<Point>
				<coordinates>146.6504005808,-42.6837323047,0</coordinates>
			</Point>
		</Placemark>
		<Placemark>
			<name>VCFSEH0001_Toolangi_0_0</name>
			<description>04-FEB-14 8:14:49AM</description>
			<styleUrl>#point121Style</styleUrl>
			<Point>
				<coordinates>145.5167076923,-37.5308414083,671</coordinates>
			</Point>
		</Placemark>
		<Placemark>
			<name>VCFSEH0001_Toolangi_0_100</name>
			<description>04-FEB-14 9:43:53AM</description>
			<styleUrl>#point122Style</styleUrl>
			<Point>
				<coordinates>145.5175516661,-37.5300192274,678</coordinates>
			</Point>
		</Placemark>
		<Placemark>
			<name>VCFSEH0001_Toolangi_100_0</name>
			<description>04-FEB-14 10:38:41AM</description>
			<styleUrl>#point123Style</styleUrl>
			<Point>
				<coordinates>145.5175292026,-37.5313995592,637</coordinates>
			</Point>
		</Placemark>
		<Placemark>
			<name>VCFSEH0001_Toolangi_100_100</name>
			<description>04-FEB-14 10:05:33AM</description>
			<styleUrl>#point124Style</styleUrl>
			<Point>
				<coordinates>145.5184074584,-37.5308171846,685</coordinates>
			</Point>
		</Placemark>
		<Placemark>
			<name>VCFSEH0002_Ada_0_0</name>
			<description>06-FEB-14 8:58:42AM</description>
			<styleUrl>#point125Style</styleUrl>
			<Point>
				<coordinates>145.8672732487,-37.8049733955,792.0000000000001</coordinates>
			</Point>
		</Placemark>
		<Placemark>
			<name>VCFSEH0002_Ada_0_100</name>
			<description>06-FEB-14 2:14:40PM</description>
			<styleUrl>#point126Style</styleUrl>
			<Point>
				<coordinates>145.866727503,-37.805774454,790</coordinates>
			</Point>
		</Placemark>
		<Placemark>
			<name>VCFSEH0002_Ada_100_0</name>
			<description>01-APR-14 8:39:42AM</description>
			<styleUrl>#point127Style</styleUrl>
			<Point>
				<coordinates>145.8662525006,-37.804510463,766.9999999999999</coordinates>
			</Point>
		</Placemark>
		<Placemark>
			<name>VCFSEH0002_Ada_100_100</name>
			<description>01-APR-14 1:33:23PM</description>
			<styleUrl>#point128Style</styleUrl>
			<Point>
				<coordinates>145.8656794298,-37.8053041454,788.0000000000001</coordinates>
			</Point>
		</Placemark>
		<Placemark>
			<name>VCFSEH0003_Weeaproinah_0_0</name>
			<description>13-FEB-14 9:07:50AM</description>
			<styleUrl>#point129Style</styleUrl>
			<Point>
				<coordinates>143.4749930073,-38.643719852,476.9999999999999</coordinates>
			</Point>
		</Placemark>
		<Placemark>
			<name>VCFSEH0003_Weeaproinah_0_100</name>
			<description>17-FEB-14 5:41:04PM</description>
			<styleUrl>#point130Style</styleUrl>
			<Point>
				<coordinates>143.4744824655,-38.6445866246,476</coordinates>
			</Point>
		</Placemark>
		<Placemark>
			<name>VCFSEH0003_Weeaproinah_100_0</name>
			<description>17-FEB-14 11:04:14AM</description>
			<styleUrl>#point131Style</styleUrl>
			<Point>
				<coordinates>143.4740517195,-38.6433306802,466.9999999999999</coordinates>
			</Point>
		</Placemark>
		<Placemark>
			<name>VCFSEH0003_Weeaproinah_100_100</name>
			<description>17-FEB-14 5:29:56PM</description>
			<styleUrl>#point132Style</styleUrl>
			<Point>
				<coordinates>143.4735976718,-38.643950941,464</coordinates>
			</Point>
		</Placemark>
		<Placemark>
			<name>VCFSEH0004_Turtons_0_0</name>
			<description>22-FEB-14 8:40:05AM</description>
			<styleUrl>#point133Style</styleUrl>
			<Point>
				<coordinates>143.7023619376,-38.6398146395,0</coordinates>
			</Point>
		</Placemark>
		<Placemark>
			<name>VCFSEH0004_Turtons_0_100</name>
			<description>22-FEB-14 2:16:39PM</description>
			<styleUrl>#point134Style</styleUrl>
			<Point>
				<coordinates>143.7014535069,-38.6404721998,446.9999999999999</coordinates>
			</Point>
		</Placemark>
		<Placemark>
			<name>VCFSEH0004_Turtons_100_0</name>
			<description>24-FEB-14 12:11:45PM</description>
			<styleUrl>#point135Style</styleUrl>
			<Point>
				<coordinates>143.7014556862,-38.6390774511,513</coordinates>
			</Point>
		</Placemark>
		<Placemark>
			<name>VCFSEH0004_Turtons_100_100</name>
			<description>24-FEB-14 3:42:08PM</description>
			<styleUrl>#point136Style</styleUrl>
			<Point>
				<coordinates>143.7005306594,-38.6397077702,480.9999999999999</coordinates>
			</Point>
		</Placemark>
		<Placemark>
			<name>VCFSEH0005_Lardners_0_0</name>
			<description>23-MAR-14 12:01:02PM</description>
			<styleUrl>#point137Style</styleUrl>
			<Point>
				<coordinates>143.6257917434,-38.6292576324,531</coordinates>
			</Point>
		</Placemark>
		<Placemark>
			<name>VCFSEH0005_Lardners_0_100</name>
			<description>23-MAR-14 12:41:29PM</description>
			<styleUrl>#point138Style</styleUrl>
			<Point>
				<coordinates>143.6255758256,-38.6282589287,527</coordinates>
			</Point>
		</Placemark>
		<Placemark>
			<name>VCFSEH0005_Lardners_100_0</name>
			<description>28-MAR-14 1:24:54PM</description>
			<styleUrl>#point139Style</styleUrl>
			<Point>
				<coordinates>143.6269525532,-38.6290639266,535</coordinates>
			</Point>
		</Placemark>
		<Placemark>
			<name>VCFSEH0005_Lardners_100_100</name>
			<description>28-MAR-14 12:42:52PM</description>
			<styleUrl>#point140Style</styleUrl>
			<Point>
				<coordinates>143.6267150939,-38.6281332839,0</coordinates>
			</Point>
		</Placemark>
		<Placemark>
			<name>VCFSEH0006_BlackSpur_0_0</name>
			<description>05-APR-14 1:52:34PM</description>
			<styleUrl>#point141Style</styleUrl>
			<Point>
				<coordinates>145.6267451495,-37.592790043,569</coordinates>
			</Point>
		</Placemark>
		<Placemark>
			<name>VCFSEH0006_BlackSpur_0_100</name>
			<description>html xmlns:fo&quot;http://www.w3.or</description>
			<styleUrl>#point142Style</styleUrl>
			<Point>
				<coordinates>145.6263570674,-37.5936220307,0</coordinates>
			</Point>
		</Placemark>
		<Placemark>
			<name>VCFSEH0006_BlackSpur_100_0</name>
			<description>05-APR-14 12:51:56PM</description>
			<styleUrl>#point143Style</styleUrl>
			<Point>
				<coordinates>145.6256872695,-37.5928228162,593</coordinates>
			</Point>
		</Placemark>
		<Placemark>
			<name>VCFSEH0006_BlackSpur_100_100</name>
			<description>05-APR-14 1:19:24PM</description>
			<styleUrl>#point144Style</styleUrl>
			<Point>
				<coordinates>145.6253920589,-37.5937031675,580</coordinates>
			</Point>
		</Placemark>
		<Placemark>
			<name>VCFSEH0007_Monda_0_0</name>
			<description>13-APR-14 8:45:00AM</description>
			<styleUrl>#point145Style</styleUrl>
			<Point>
				<coordinates>145.6400162168,-37.5891032629,650</coordinates>
			</Point>
		</Placemark>
		<Placemark>
			<name>VCFSEH0007_Monda_0_100</name>
			<description>14-APR-14 1:37:12PM</description>
			<styleUrl>#point146Style</styleUrl>
			<Point>
				<coordinates>145.6388471089,-37.5887184497,571</coordinates>
			</Point>
		</Placemark>
		<Placemark>
			<name>VCFSEH0007_Monda_100_0</name>
			<description>14-APR-14 4:48:27PM</description>
			<styleUrl>#point147Style</styleUrl>
			<Point>
				<coordinates>145.6403599586,-37.5882737059,585</coordinates>
			</Point>
		</Placemark>
		<Placemark>
			<name>VCFSEH0007_Monda_100_100</name>
			<description>15-APR-14 12:38:51PM</description>
			<styleUrl>#point148Style</styleUrl>
			<Point>
				<coordinates>145.6393753365,-37.5879354961,583</coordinates>
			</Point>
		</Placemark>
		<Placemark>
			<name>VCFSEH0008_Hardy_0_0</name>
			<description>12-APR-14 1:59:35PM</description>
			<styleUrl>#point149Style</styleUrl>
			<Point>
				<coordinates>145.5464727525,-37.569272602,854.9999999999999</coordinates>
			</Point>
		</Placemark>
		<Placemark>
			<name>VCFSEH0008_Hardy_0_100</name>
			<description>01-MAY-14 8:01:07AM</description>
			<styleUrl>#point150Style</styleUrl>
			<Point>
				<coordinates>145.5475225858,-37.5688325521,870</coordinates>
			</Point>
		</Placemark>
		<Placemark>
			<name>VCFSEH0008_Hardy_100_0</name>
			<description>01-MAY-14 1:07:44PM</description>
			<styleUrl>#point151Style</styleUrl>
			<Point>
				<coordinates>145.547339106,-37.5700776,854</coordinates>
			</Point>
		</Placemark>
		<Placemark>
			<name>VCFSEH0008_Hardy_100_100</name>
			<description>01-MAY-14 4:14:16PM</description>
			<styleUrl>#point152Style</styleUrl>
			<Point>
				<coordinates>145.548322387,-37.5695062056,874.9999999999999</coordinates>
			</Point>
		</Placemark>
		<Placemark>
			<name>WAFWAR0001_Carey_0_0</name>
			<description>Latitude: -34.3866586033 Longitude : 115.8457034547</description>
			<styleUrl>#point153Style</styleUrl>
			<Point>
				<coordinates>115.8457034547,-34.3866586033,0</coordinates>
			</Point>
		</Placemark>
		<Placemark>
			<name>WAFWAR0001_Carey_0_100</name>
			<description>Latitude: -34.3859636597 Longitude : 115.8446796052</description>
			<styleUrl>#point154Style</styleUrl>
			<Point>
				<coordinates>115.8446796052,-34.3859636597,0</coordinates>
			</Point>
		</Placemark>
		<Placemark>
			<name>WAFWAR0001_Carey_100_0</name>
			<description>Latitude: -34.3859245162 Longitude : 115.8462682273</description>
			<styleUrl>#point155Style</styleUrl>
			<Point>
				<coordinates>115.8462682273,-34.3859245162,0</coordinates>
			</Point>
		</Placemark>
		<Placemark>
			<name>WAFWAR0001_Carey_100_100</name>
			<description>Latitude: -34.3853499368 Longitude : 115.8455799893</description>
			<styleUrl>#point156Style</styleUrl>
			<Point>
				<coordinates>115.8455799893,-34.3853499368,0</coordinates>
			</Point>
		</Placemark>
		<Placemark>
			<name>WAFWAR0002_Dombakup_0_0</name>
			<description>Latitude: -34.5771346707 Longitude : 115.9834097419</description>
			<styleUrl>#point157Style</styleUrl>
			<Point>
				<coordinates>115.9834097419,-34.5771346707,0</coordinates>
			</Point>
		</Placemark>
		<Placemark>
			<name>WAFWAR0002_Dombakup_0_100</name>
			<description>Latitude: -34.5765782800 Longitude : 115.9826533590</description>
			<styleUrl>#point158Style</styleUrl>
			<Point>
				<coordinates>115.982653359,-34.57657828,0</coordinates>
			</Point>
		</Placemark>
		<Placemark>
			<name>WAFWAR0002_Dombakup_100_0</name>
			<description>Latitude: -34.5765912719 Longitude : 115.9842122253</description>
			<styleUrl>#point159Style</styleUrl>
			<Point>
				<coordinates>115.9842122253,-34.5765912719,0</coordinates>
			</Point>
		</Placemark>
		<Placemark>
			<name>WAFWAR0002_Dombakup_100_100</name>
			<description>Latitude: -34.5759434346 Longitude : 115.9833042976</description>
			<styleUrl>#point160Style</styleUrl>
			<Point>
				<coordinates>115.9833042976,-34.5759434346,0</coordinates>
			</Point>
		</Placemark>
		<Placemark>
			<name>WAFWAR0003_Warren_0_0</name>
			<description>Latitude: -34.5459766220 Longitude : 115.9522057604</description>
			<styleUrl>#point161Style</styleUrl>
			<Point>
				<coordinates>115.9522057604,-34.545976622,0</coordinates>
			</Point>
		</Placemark>
		<Placemark>
			<name>WAFWAR0003_Warren_0_100</name>
			<description>Latitude: -34.5453746337 Longitude : 115.9514068812</description>
			<styleUrl>#point162Style</styleUrl>
			<Point>
				<coordinates>115.9514068812,-34.5453746337,0</coordinates>
			</Point>
		</Placemark>
		<Placemark>
			<name>WAFWAR0003_Warren_100_0</name>
			<description>Latitude: -34.5453159604 Longitude : 115.9529768955</description>
			<styleUrl>#point163Style</styleUrl>
			<Point>
				<coordinates>115.9529768955,-34.5453159604,0</coordinates>
			</Point>
		</Placemark>
		<Placemark>
			<name>WAFWAR0003_Warren_100_100</name>
			<description>Latitude: -34.5447492599 Longitude : 115.9520904254</description>
			<styleUrl>#point164Style</styleUrl>
			<Point>
				<coordinates>115.9520904254,-34.5447492599,0</coordinates>
			</Point>
		</Placemark>
		<Placemark>
			<name>WAFWAR0004_Dawson_0_0</name>
			<description>Latitude: -34.8497886769 Longitude : 116.6871850099</description>
			<styleUrl>#point165Style</styleUrl>
			<Point>
				<coordinates>116.6871850099,-34.8497886769,0</coordinates>
			</Point>
		</Placemark>
		<Placemark>
			<name>WAFWAR0004_Dawson_0_100</name>
			<description>Latitude: -34.8491374031 Longitude : 116.6864327341</description>
			<styleUrl>#point166Style</styleUrl>
			<Point>
				<coordinates>116.6864327341,-34.8491374031,0</coordinates>
			</Point>
		</Placemark>
		<Placemark>
			<name>WAFWAR0004_Dawson_100_0</name>
			<description>Latitude: -34.8485172261 Longitude : 116.6872007679</description>
			<styleUrl>#point167Style</styleUrl>
			<Point>
				<coordinates>116.6872007679,-34.8485172261,0</coordinates>
			</Point>
		</Placemark>
		<Placemark>
			<name>WAFWAR0004_Dawson_100_100</name>
			<description>Latitude: -34.8491144367 Longitude : 116.6880079452</description>
			<styleUrl>#point168Style</styleUrl>
			<Point>
				<coordinates>116.6880079452,-34.8491144367,0</coordinates>
			</Point>
		</Placemark>
		<Placemark>
			<name>WAFWAR0005_Giants_0_0</name>
			<description>Latitude: -34.9805430137 Longitude : 116.8793294113</description>
			<styleUrl>#point169Style</styleUrl>
			<Point>
				<coordinates>116.8793294113,-34.9805430137,0</coordinates>
			</Point>
		</Placemark>
		<Placemark>
			<name>WAFWAR0005_Giants_0_100</name>
			<description>Latitude: -34.9804719351 Longitude : 116.8803922366</description>
			<styleUrl>#point170Style</styleUrl>
			<Point>
				<coordinates>116.8803922366,-34.9804719351,0</coordinates>
			</Point>
		</Placemark>
		<Placemark>
			<name>WAFWAR0005_Giants_100_0</name>
			<description>Latitude: -34.9814178329 Longitude : 116.8794815429</description>
			<styleUrl>#point171Style</styleUrl>
			<Point>
				<coordinates>116.8794815429,-34.9814178329,0</coordinates>
			</Point>
		</Placemark>
		<Placemark>
			<name>WAFWAR0005_Giants_100_100</name>
			<description>Latitude: -34.9813827965 Longitude : 116.8805442844</description>
			<styleUrl>#point172Style</styleUrl>
			<Point>
				<coordinates>116.8805442844,-34.9813827965,0</coordinates>
			</Point>
		</Placemark>
		<Placemark>
			<name>WAFWAR0006_Sutton_0_0</name>
			<description>Latitude: -34.4488628022 Longitude : 116.2498385087</description>
			<styleUrl>#point173Style</styleUrl>
			<Point>
				<coordinates>116.2498385087,-34.4488628022,0</coordinates>
			</Point>
		</Placemark>
		<Placemark>
			<name>WAFWAR0006_Sutton_0_100</name>
			<description>Latitude: -34.4481364265 Longitude : 116.2504981644</description>
			<styleUrl>#point174Style</styleUrl>
			<Point>
				<coordinates>116.2504981644,-34.4481364265,0</coordinates>
			</Point>
		</Placemark>
		<Placemark>
			<name>WAFWAR0006_Sutton_100_0</name>
			<description>Latitude: -34.4494005013 Longitude : 116.2507590093</description>
			<styleUrl>#point175Style</styleUrl>
			<Point>
				<coordinates>116.2507590093,-34.4494005013,0</coordinates>
			</Point>
		</Placemark>
		<Placemark>
			<name>WAFWAR0006_Sutton_100_100</name>
			<description>Latitude: -34.4487271830 Longitude : 116.2512548827</description>
			<styleUrl>#point176Style</styleUrl>
			<Point>
				<coordinates>116.2512548827,-34.448727183,0</coordinates>
			</Point>
		</Placemark>
		<Placemark>
			<name>WAFWAR0007_Frankland_0_0</name>
			<description>Latitude: -34.8246179894 Longitude : 116.7860157788</description>
			<styleUrl>#point177Style</styleUrl>
			<Point>
				<coordinates>116.7860157788,-34.8246179894,0</coordinates>
			</Point>
		</Placemark>
		<Placemark>
			<name>WAFWAR0007_Frankland_0_100</name>
			<description>Latitude: -34.8241930269 Longitude : 116.7853717133</description>
			<styleUrl>#point178Style</styleUrl>
			<Point>
				<coordinates>116.7853717133,-34.8241930269,0</coordinates>
			</Point>
		</Placemark>
		<Placemark>
			<name>WAFWAR0007_Frankland_100_0</name>
			<description>Latitude: -34.8240962159 Longitude : 116.7867497820</description>
			<styleUrl>#point179Style</styleUrl>
			<Point>
				<coordinates>116.786749782,-34.8240962159,0</coordinates>
			</Point>
		</Placemark>
		<Placemark>
			<name>WAFWAR0007_Frankland_100_100</name>
			<description>Latitude: -34.8234995920 Longitude : 116.7859312054</description>
			<styleUrl>#point180Style</styleUrl>
			<Point>
				<coordinates>116.7859312054,-34.823499592,0</coordinates>
			</Point>
		</Placemark>
		<Placemark>
			<name>WAFWAR0008_Clare_0_0</name>
			<description>Latitude: -34.9954112526 Longitude : 116.6504156124</description>
			<styleUrl>#point181Style</styleUrl>
			<Point>
				<coordinates>116.6504156124,-34.9954112526,0</coordinates>
			</Point>
		</Placemark>
		<Placemark>
			<name>WAFWAR0008_Clare_0_100</name>
			<description>Latitude: -34.9948224239 Longitude : 116.6494647693</description>
			<styleUrl>#point182Style</styleUrl>
			<Point>
				<coordinates>116.6494647693,-34.9948224239,0</coordinates>
			</Point>
		</Placemark>
		<Placemark>
			<name>WAFWAR0008_Clare_100_0</name>
			<description>Latitude: -34.9947999604 Longitude : 116.6510647908</description>
			<styleUrl>#point183Style</styleUrl>
			<Point>
				<coordinates>116.6510647908,-34.9947999604,0</coordinates>
			</Point>
		</Placemark>
		<Placemark>
			<name>WAFWAR0008_Clare_100_100</name>
			<description>Latitude: -34.9941482674 Longitude : 116.6502018739</description>
			<styleUrl>#point184Style</styleUrl>
			<Point>
				<coordinates>116.6502018739,-34.9941482674,0</coordinates>
			</Point>
		</Placemark>
		<Placemark>
			<name>WAFWAR0009_Collins_0_0</name>
			<description>Latitude: -34.5078067761 Longitude : 116.1242208537</description>
			<styleUrl>#point185Style</styleUrl>
			<Point>
				<coordinates>116.1242208537,-34.5078067761,0</coordinates>
			</Point>
		</Placemark>
		<Placemark>
			<name>WAFWAR0009_Collins_0_100</name>
			<description>Latitude: -34.5079254638 Longitude : 116.1231738701</description>
			<styleUrl>#point186Style</styleUrl>
			<Point>
				<coordinates>116.1231738701,-34.5079254638,0</coordinates>
			</Point>
		</Placemark>
		<Placemark>
			<name>WAFWAR0009_Collins_100_0</name>
			<description>Latitude: -34.5069408417 Longitude : 116.1241864040</description>
			<styleUrl>#point187Style</styleUrl>
			<Point>
				<coordinates>116.124186404,-34.5069408417,0</coordinates>
			</Point>
		</Placemark>
		<Placemark>
			<name>WAFWAR0009_Collins_100_100</name>
			<description>Latitude: -34.5068971720 Longitude : 116.1231302004</description>
			<styleUrl>#point188Style</styleUrl>
			<Point>
				<coordinates>116.1231302004,-34.506897172,0</coordinates>
			</Point>
		</Placemark>
	</Folder>
	<Folder>
		<name>Routes</name>
		<Folder>
			<name>Via Points</name>
		</Folder>
		<Folder>
			<name>Path</name>
		</Folder>
	</Folder>
	<Folder>
		<name>Tracks</name>
		<Folder>
			<name>Points</name>
		</Folder>
		<Folder>
			<name>Path</name>
		</Folder>
	</Folder>
</Document>
</kml>
